# Supplementary material for: The Perception of Waiting Times on Patient Satisfaction and Patient Care: A Cross-Sectional Study at a Tertiary Health Care Institution in Kenya
Source: PLoS One. 2025 May 2;20(5):e0322015. doi: 10.1371/journal.pone.0322015 (PMC12047815; doi:10.1371/journal.pone.0322015)
Supplement: S1 Data — PLOS ONE DATA - WAITING TIME.xlsx (XLSX) [file pone.0322015.s001.xlsx]

## Sheet: ImpactOfWaitingTimes_DATA_LABEL
Record ID	What is your Gender	What is your age?	What is your marital status?	What is your education status?	What is your employment status?	What is your race?	Where do you live (County)?	Date of Visit	Arrival Time	Purpose of Visit	On average how many times do you visit per year?	How much time did you wait to see a doctor (from registration to the time you saw the doctor)	How much time did you spend with the doctor in the consultation rooms initially?	Overall satisfaction score with wait times (From registration to when you saw the doctor)	Overall satisfaction score with service times (Time spent in the consultation room with the doctor)	Likelihood to return for care at AKUH	Likelihood to recommend to relatives and friends
1	Male	20 - 40 years	Married	Graduate	Employed	African	Kiambu	Thursday	Afternoon (noon -4.00pm)	New Patient	1--2	31-60 minutes	5-15 minutes	Not at all satisfied	Completely satisfied	Always	Always
2	Female	40 - 65 years	Married	Secondary	Employed	African	Nairobi	Wednesday	Late morning (10.00am- noon)	New Patient	0	More than 120 minutes (Specify Time): {wait_time}	15-25 minutes	Not at all satisfied	Completely satisfied	Always	Always
3	Female	20 - 40 years	Seperated	Graduate	Employed	African	Kiambu	Thursday	Evening (4pm-10pm)	Follow up	1--2	Less than 30 minutes	5-15 minutes	Completely satisfied	Completely satisfied	Always	Always
4	Female	> 65 years	Married	Secondary	Not Employed	African	Nairobi	Thursday	Afternoon (noon -4.00pm)	Follow up	1--2	Less than 30 minutes	5-15 minutes	Completely satisfied	Completely satisfied	Always	Always
5	Male	20 - 40 years	Married	Post Graduate	Employed	African	Nairobi	Thursday	Afternoon (noon -4.00pm)	New Patient	3--5	Less than 30 minutes	5-15 minutes	Completely satisfied	Completely satisfied	Always	Always
6	Female	40 - 65 years	Widowed	Graduate	Retired	African	Meru	Thursday	Afternoon (noon -4.00pm)	New Patient	1--2	31-60 minutes	5-15 minutes	Somewhat satisfied	Somewhat satisfied	Always	Always
7	Female	40 - 65 years	Married	Others (Specify): {other_educ}	Employed	African	Kiambu	Thursday	Late morning (10.00am- noon)	Follow up	3--5	61-120 minutes	5-15 minutes	Neutral	Neutral	Occasionally	Always
8	Male	40 - 65 years	Widowed	Others (Specify): {other_educ}	Not Employed	Caucasian / White	Machakos	Thursday	Evening (4pm-10pm)	New Patient	1--2	61-120 minutes	15-25 minutes	Somewhat not satisfied	Neutral	Always	Always
9	Female	20 - 40 years	Married	Graduate	Employed	African	Nairobi	Thursday	Late morning (10.00am- noon)	New Patient	3--5	Less than 30 minutes	5-15 minutes	Completely satisfied	Completely satisfied	Always	Always
10	Male	40 - 65 years	Married	Graduate	Not Employed	African	Kiambu	Thursday	Late morning (10.00am- noon)	New Patient	3--5	31-60 minutes	5-15 minutes	Neutral	Completely satisfied	Always	Always
11	Male	40 - 65 years	Married	Post Graduate	Employed	African	Nairobi	Thursday	After midnight (midnight to 8.00am)	Follow up	1--2	Less than 30 minutes	5-15 minutes	Completely satisfied	Completely satisfied	Always	Always
12	Female	40 - 65 years	Married	Graduate	Employed	African	Nairobi	Thursday	Early morning(8.00am- 10.00am)	Follow up	1--2	31-60 minutes	5-15 minutes	Somewhat satisfied	Somewhat satisfied	Always	Always
13	Male	20 - 40 years	Married	Post Graduate	Employed	African	Nairobi	Thursday	Late night (10pm-midnight)	New Patient	0	61-120 minutes	5-15 minutes	Neutral	Somewhat not satisfied	Rarely	Occasionally
14	Female	20 - 40 years	Single	Graduate	Employed	African	Nairobi	Thursday	Late morning (10.00am- noon)	New Patient	1--2	Less than 30 minutes	15-25 minutes	Completely satisfied	Completely satisfied	Always	Always
15	Female	> 65 years	Married	Post Graduate	Not Employed	African	Nairobi	Thursday	Early morning(8.00am- 10.00am)	Follow up	1--2	Less than 30 minutes	15-25 minutes	Completely satisfied	Completely satisfied	Occasionally	Always
16	Female	40 - 65 years	Married	Graduate	Employed	African	Kiambu	Wednesday	Evening (4pm-10pm)	New Patient	1--2	61-120 minutes	15-25 minutes	Somewhat satisfied	Somewhat satisfied	Always	Always
17	Female	20 - 40 years	Married	Graduate	Employed	African	Nairobi	Wednesday	Evening (4pm-10pm)	Follow up	1--2	31-60 minutes	5-15 minutes	Completely satisfied	Completely satisfied	Always	Always
18	Male	40 - 65 years	Married	Graduate	Employed	African	Nairobi	Wednesday	Early morning(8.00am- 10.00am)	New Patient	1--2	Less than 30 minutes	5-15 minutes	Completely satisfied	Completely satisfied	Always	Always
19	Female	< 20 years	Single	Secondary	Not Employed	African	Headaches	Wednesday	Early morning(8.00am- 10.00am)	New Patient	0	Less than 30 minutes	5-15 minutes	Completely satisfied	Completely satisfied	Always	Always
20	Male	20 - 40 years	Single	Graduate	Employed	Asian	Nairobi	Wednesday	After midnight (midnight to 8.00am)	New Patient	1--2	Less than 30 minutes	5-15 minutes	Completely satisfied	Completely satisfied	Always	Always
21	Female	40 - 65 years	Seperated	Graduate	Employed	African	Kiambu	Wednesday	Evening (4pm-10pm)	Follow up	3--5	61-120 minutes	5-15 minutes	Somewhat not satisfied	Somewhat satisfied	Occasionally	Occasionally
22	Male	20 - 40 years	Single	Graduate	Not Employed	Asian	Nairobi	Wednesday	Late night (10pm-midnight)	Follow up	1--2	Less than 30 minutes	5-15 minutes	Completely satisfied	Completely satisfied	Always	Always
23	Female	> 65 years	Married	Post Graduate	Retired	African	Nairobi	Wednesday	Afternoon (noon -4.00pm)	New Patient	More than 5	Less than 30 minutes	5-15 minutes	Somewhat satisfied	Completely satisfied	Always	Always
24	Female	20 - 40 years	Married	Secondary	Not Employed	African	Nairobi	Wednesday	Evening (4pm-10pm)	New Patient	1--2	61-120 minutes	5-15 minutes	Neutral	Somewhat satisfied	Always	Always
25	Female	40 - 65 years	Married	Secondary	Not Employed	African	Nairobi	Wednesday	After midnight (midnight to 8.00am)	New Patient	0	Less than 30 minutes	5-15 minutes	Completely satisfied	Completely satisfied	Occasionally	Occasionally
26	Female	20 - 40 years	Single	Graduate	Employed	African	Nairobi	Wednesday	Late morning (10.00am- noon)	New Patient	0	Less than 30 minutes	5-15 minutes	Completely satisfied	Completely satisfied	Occasionally	Always
27	Female	20 - 40 years	Single	Graduate	Not Employed	African	Kiambu	Saturday	Afternoon (noon -4.00pm)		1--2	61-120 minutes	15-25 minutes	Somewhat not satisfied	Somewhat satisfied	Rarely	Rarely
28	Female	20 - 40 years	Married	Secondary	Not Employed	African	Nairobi	Wednesday	Late morning (10.00am- noon)	New Patient	3--5	Less than 30 minutes	15-25 minutes	Completely satisfied	Completely satisfied	Always	Always
29	Female	< 20 years	Single	Graduate	Not Employed	African	nairobi	Saturday	Early morning(8.00am- 10.00am)	New Patient	3--5	31-60 minutes	5-15 minutes	Neutral	Completely satisfied	Occasionally	Occasionally
30	Female	20 - 40 years	Single	Graduate	Not Employed	African	Kajiado	Saturday	Evening (4pm-10pm)	New Patient	1--2	61-120 minutes	Less than 5 minutes	Somewhat not satisfied	Neutral	Rarely	Rarely
31	Male	20 - 40 years	Single	Graduate	Employed	African	Nairobi	Saturday	Late morning (10.00am- noon)	New Patient	1--2	Less than 30 minutes	More than 25 minutes	Completely satisfied	Neutral	Always	Always
32	Female	20 - 40 years	Married	Graduate	Employed	African	Nairobi	Saturday	Late morning (10.00am- noon)	New Patient	1--2	31-60 minutes	15-25 minutes	Completely satisfied	Somewhat satisfied	Always	Always
33	Female	40 - 65 years	Married	Post Graduate	Employed	African	Kiambu	Saturday	Afternoon (noon -4.00pm)	New Patient	1--2	61-120 minutes	15-25 minutes	Neutral	Somewhat satisfied	Occasionally	Occasionally
34	Male	40 - 65 years	Married	Graduate	Employed	African	Machakos	Sunday	Early morning(8.00am- 10.00am)	New Patient	More than 5	Less than 30 minutes	Less than 5 minutes	Completely satisfied	Completely satisfied	Always	Always
35	Female	< 20 years	Single	Graduate	Not Employed	African	Kiambu	Sunday	Early morning(8.00am- 10.00am)	New Patient	0	31-60 minutes	5-15 minutes	Somewhat satisfied	Completely satisfied	Always	Always
36	Female	40 - 65 years	Widowed	Graduate	Employed	African	Nairobi	Monday	Early morning(8.00am- 10.00am)	Follow up	3--5	31-60 minutes	15-25 minutes	Completely satisfied	Completely satisfied	Always	Always
37	Male	40 - 65 years	Married	Graduate	Employed	African	Embu	Monday	Afternoon (noon -4.00pm)	New Patient	3--5	61-120 minutes	5-15 minutes	Somewhat not satisfied	Somewhat satisfied	Rarely	Occasionally
38	Female	20 - 40 years	Single	Graduate	Employed	Asian	Nairobi	Monday	Early morning(8.00am- 10.00am)	Follow up	3--5	Less than 30 minutes	5-15 minutes	Completely satisfied	Completely satisfied	Always	Always
39	Male	20 - 40 years	Married	Graduate	Employed	African	Kiambu	Monday	Early morning(8.00am- 10.00am)	Follow up	3--5	Less than 30 minutes	5-15 minutes	Completely satisfied	Somewhat satisfied	Always	Always
40	Male	20 - 40 years	Married	Post Graduate	Employed	African	Nairobi	Monday	Late morning (10.00am- noon)	Follow up	3--5	61-120 minutes	Less than 5 minutes	Somewhat not satisfied	Neutral	Never	Rarely
41	Female	< 20 years	Single	Secondary	Not Employed	African	Nairobi	Monday	Early morning(8.00am- 10.00am)	Follow up	1--2	Less than 30 minutes	5-15 minutes	Completely satisfied	Completely satisfied	Always	Always
42	Male	20 - 40 years	Married	Post Graduate	Employed	African	Kiambu	Monday	Early morning(8.00am- 10.00am)	New Patient	3--5	31-60 minutes	15-25 minutes	Somewhat satisfied	Completely satisfied	Occasionally	Always
43	Male	40 - 65 years	Married	PhD	Retired	African	Nairobi	Monday	Evening (4pm-10pm)	Follow up	3--5	61-120 minutes	5-15 minutes	Neutral	Somewhat satisfied	Occasionally	Occasionally
44	Female	40 - 65 years	Married	Post Graduate	Employed	African	Nairobi	Monday	Late morning (10.00am- noon)	Follow up	3--5	61-120 minutes	15-25 minutes	Neutral	Completely satisfied	Occasionally	Occasionally
45	Male	40 - 65 years	Married	Graduate	Employed	Asian	Nairobi	Tuesday	Early morning(8.00am- 10.00am)	Follow up	3--5	Less than 30 minutes	15-25 minutes	Completely satisfied	Completely satisfied	Always	Always
46	Female	20 - 40 years	Single	Graduate	Not Employed	African	Nairobi	Wednesday	Late morning (10.00am- noon)	New Patient	1--2	31-60 minutes	5-15 minutes	Completely satisfied	Completely satisfied	Always	Always
47	Male	20 - 40 years	Married	Graduate	Employed	African	Isiolo	Wednesday	Afternoon (noon -4.00pm)	New Patient	0	61-120 minutes	Less than 5 minutes	Somewhat not satisfied	Somewhat satisfied	Rarely	Rarely
48	Male	40 - 65 years	Married	Others (Specify): {other_educ}	Employed	African	Nairobi	Monday	After midnight (midnight to 8.00am)	Follow up	3--5	Less than 30 minutes	5-15 minutes	Completely satisfied	Completely satisfied	Always	Always
49	Female	40 - 65 years	Married	Graduate	Employed	Caucasian / White	Nairobi	Tuesday	Late night (10pm-midnight)	New Patient	3--5	31-60 minutes	5-15 minutes	Neutral	Completely satisfied	Occasionally	Occasionally
50	Male	20 - 40 years	Married	Graduate	Employed	African	Nairobi	Monday	After midnight (midnight to 8.00am)	New Patient	0	Less than 30 minutes	Less than 5 minutes	Completely satisfied	Completely satisfied	Always	Always
51	Male	20 - 40 years	Married	Post Graduate	Employed	Caucasian / White	Nairobi	Tuesday	Late morning (10.00am- noon)	Follow up	3--5	Less than 30 minutes	5-15 minutes	Completely satisfied	Somewhat satisfied	Always	Always
52	Male	20 - 40 years	Married	Graduate	Not Employed	African	Nairobi	Tuesday	Evening (4pm-10pm)	New Patient	3--5	61-120 minutes	15-25 minutes	Not at all satisfied	Somewhat satisfied	Never	Rarely
53	Male	20 - 40 years	Married	Graduate	Not Employed	African	Nairobi	Tuesday	Late night (10pm-midnight)	New Patient	3--5	31-60 minutes	5-15 minutes	Completely satisfied	Completely satisfied	Always	Always
54	Female	20 - 40 years	Single	Post Graduate	Employed	African	Kajiado	Wednesday	After midnight (midnight to 8.00am)	Follow up	3--5	Less than 30 minutes	5-15 minutes	Completely satisfied	Completely satisfied	Always	Always
55	Male	40 - 65 years	Married	Graduate	Not Employed	African	Nairobi	Wednesday	Afternoon (noon -4.00pm)	Follow up	3--5	61-120 minutes	15-25 minutes	Neutral	Somewhat satisfied	Occasionally	Occasionally
56	Male	20 - 40 years	Married	Graduate	Employed	African	Nairobi	Thursday	Evening (4pm-10pm)	Follow up	3--5	61-120 minutes	15-25 minutes	Somewhat satisfied	Somewhat satisfied	Always	Always
57	Male	40 - 65 years	Married	Post Graduate	Retired	African	Kiambu	Tuesday	Afternoon (noon -4.00pm)	Follow up	3--5	61-120 minutes	5-15 minutes	Neutral	Somewhat satisfied	Occasionally	Occasionally
58	Female	20 - 40 years	Single	Graduate	Employed	African	Nairobi	Thursday	Late morning (10.00am- noon)	New Patient	3--5	31-60 minutes	15-25 minutes	Completely satisfied	Completely satisfied	Always	Always
59	Male	40 - 65 years	Married	Graduate	Employed	African	Nairobi	Saturday	Afternoon (noon -4.00pm)	Follow up	1--2	31-60 minutes	5-15 minutes	Completely satisfied	Completely satisfied	Always	Always
60	Female	40 - 65 years	Married	Post Graduate	Employed	African	Embu	Friday	Afternoon (noon -4.00pm)	Follow up	More than 5	31-60 minutes	15-25 minutes	Somewhat satisfied	Somewhat satisfied	Occasionally	Always
61	Male	20 - 40 years	Married	Graduate	Employed	African	Nairobi	Thursday	Evening (4pm-10pm)	Follow up	3--5	31-60 minutes	5-15 minutes	Completely satisfied	Completely satisfied	Always	Always
62	Male	20 - 40 years	Married	Post Graduate	Employed	African	Nairobi	Sunday	After midnight (midnight to 8.00am)	Follow up	3--5	31-60 minutes	15-25 minutes	Completely satisfied	Completely satisfied	Always	Always
63	Female	20 - 40 years	Married	Graduate	Employed	African	Kiambu	Sunday	Afternoon (noon -4.00pm)	New Patient	3--5	61-120 minutes	15-25 minutes	Neutral	Completely satisfied	Occasionally	Occasionally
64	Male	40 - 65 years	Married	Post Graduate	Employed	African	Nairobi	Wednesday	Late morning (10.00am- noon)	New Patient	3--5	31-60 minutes	5-15 minutes	Completely satisfied	Completely satisfied	Always	Always
65	Male	< 20 years	Single	Secondary	Not Employed	African	Nairobi	Wednesday	Afternoon (noon -4.00pm)	New Patient	3--5	61-120 minutes	5-15 minutes	Somewhat not satisfied	Somewhat satisfied	Occasionally	Occasionally
66	Male	40 - 65 years	Married	Graduate	Employed	African	Meru	Thursday	Late night (10pm-midnight)	Follow up	3--5	61-120 minutes	15-25 minutes	Somewhat satisfied	Somewhat satisfied	Always	Always
67	Male	40 - 65 years	Married	Post Graduate	Employed	African	Machakos	Saturday	Evening (4pm-10pm)	Follow up	1--2	61-120 minutes	15-25 minutes	Somewhat satisfied	Completely satisfied	Occasionally	Occasionally
68	Male	40 - 65 years	Seperated	Graduate	Employed	African	Nairobi	Saturday	Evening (4pm-10pm)	Follow up	3--5	31-60 minutes	15-25 minutes	Completely satisfied	Completely satisfied	Always	Always
69	Male	20 - 40 years	Married	Graduate	Employed	African	Nairobi	Friday	Evening (4pm-10pm)	New Patient	3--5	61-120 minutes	15-25 minutes	Neutral	Neutral	Rarely	Rarely
70	Female	20 - 40 years	Married	Graduate	Employed	African	Nairobi	Friday	Early morning(8.00am- 10.00am)	New Patient	3--5	31-60 minutes	5-15 minutes	Completely satisfied	Completely satisfied	Always	Always
71	Female	40 - 65 years	Married	Graduate	Employed	African	Nairobi	Saturday	Late morning (10.00am- noon)	Follow up	1--2	31-60 minutes	5-15 minutes	Completely satisfied	Completely satisfied	Always	Always
72	Female	> 65 years	Widowed	Secondary	Employed	African	Nairobi	Saturday	After midnight (midnight to 8.00am)	New Patient	3--5	31-60 minutes	5-15 minutes	Completely satisfied	Completely satisfied	Always	Always
73	Male	40 - 65 years	Married	Graduate	Employed	Caucasian / White	Nairobi	Friday	Evening (4pm-10pm)	New Patient	0	61-120 minutes	5-15 minutes	Somewhat not satisfied	Neutral	Rarely	Rarely
74	Female	40 - 65 years	Married	Post Graduate	Employed	African	Nairobi	Friday	Early morning(8.00am- 10.00am)	New Patient	1--2	31-60 minutes	Less than 5 minutes	Completely satisfied	Completely satisfied	Always	Always
75	Female	20 - 40 years	Single	Graduate	Not Employed	African	Kiambu	Saturday	Late morning (10.00am- noon)	New Patient	0	31-60 minutes	5-15 minutes	Completely satisfied	Completely satisfied	Always	Always
76	Male	20 - 40 years	Single	Graduate	Employed	Asian	Nairobi	Friday	Late night (10pm-midnight)	New Patient	0	31-60 minutes	5-15 minutes	Completely satisfied	Completely satisfied	Always	Always
77	Female	40 - 65 years	Married	Graduate	Employed	African	Nyeri	Sunday	Early morning(8.00am- 10.00am)	Follow up	More than 5	31-60 minutes	5-15 minutes	Completely satisfied	Completely satisfied	Always	Always
78	Female	20 - 40 years	Single	Graduate	Employed	African	Nairobi	Thursday	Evening (4pm-10pm)	New Patient	3--5	61-120 minutes	5-15 minutes	Neutral	Somewhat satisfied	Occasionally	Occasionally
79	Male	40 - 65 years	Married	Post Graduate	Employed	African	Nairobi	Friday	Early morning(8.00am- 10.00am)	New Patient	1--2	31-60 minutes	5-15 minutes	Completely satisfied	Completely satisfied	Always	Always
80	Male	40 - 65 years	Married	Post Graduate	Retired	African	Nairobi	Friday	Evening (4pm-10pm)	Follow up	More than 5	61-120 minutes	15-25 minutes	Neutral	Neutral	Occasionally	Occasionally
81	Female	20 - 40 years	Single	Graduate	Employed	African	Nairobi	Saturday	Late morning (10.00am- noon)	New Patient	3--5	31-60 minutes	5-15 minutes	Completely satisfied	Completely satisfied	Always	Always
82	Female	20 - 40 years	Married	Graduate	Employed	African	Nairobi	Saturday	Afternoon (noon -4.00pm)	New Patient	0	61-120 minutes	5-15 minutes	Somewhat satisfied	Somewhat satisfied	Rarely	Rarely
83	Female	20 - 40 years	Married	Post Graduate	Employed	African	Nairobi	Thursday	Late morning (10.00am- noon)	Follow up	3--5	31-60 minutes	15-25 minutes	Completely satisfied	Completely satisfied	Always	Always
84	Male	20 - 40 years	Single	Graduate	Employed	African	Nairobi	Friday	After midnight (midnight to 8.00am)	New Patient	3--5	Less than 30 minutes	5-15 minutes	Completely satisfied	Completely satisfied	Always	Always
85	Female	40 - 65 years	Married	Graduate	Employed	African	Nairobi	Friday	Late night (10pm-midnight)	New Patient	3--5	31-60 minutes	5-15 minutes	Completely satisfied	Completely satisfied	Always	Always
86	Male	20 - 40 years	Single	Secondary	Not Employed	African	Nairobi	Thursday	After midnight (midnight to 8.00am)	New Patient	3--5	Less than 30 minutes	5-15 minutes	Completely satisfied	Completely satisfied	Always	Always
87	Male	20 - 40 years	Single	Graduate	Employed	African	Nairobi	Friday	Afternoon (noon -4.00pm)	New Patient	3--5	31-60 minutes	5-15 minutes	Completely satisfied	Completely satisfied	Always	Always
88	Male	20 - 40 years	Married	Graduate	Employed	African	Nairobi	Wednesday	Early morning(8.00am- 10.00am)	New Patient	1--2	31-60 minutes	15-25 minutes	Completely satisfied	Completely satisfied	Always	Always
89	Female	40 - 65 years	Married	Graduate	Employed	African	Nairobi	Monday	Afternoon (noon -4.00pm)	New Patient	1--2	61-120 minutes	5-15 minutes	Neutral	Neutral	Rarely	Rarely
90	Female	20 - 40 years	Divorced	Post Graduate	Employed	African	Nairobi	Saturday	Late night (10pm-midnight)	New Patient	3--5	Less than 30 minutes	5-15 minutes	Completely satisfied	Completely satisfied	Always	Always
91	Male	40 - 65 years	Married	Graduate	Employed	African	Kisumu	Sunday	Early morning(8.00am- 10.00am)	New Patient	1--2	31-60 minutes	15-25 minutes	Completely satisfied	Completely satisfied	Always	Always
92	Female	40 - 65 years	Married	Secondary	Not Employed	African	Kiambu	Sunday	Afternoon (noon -4.00pm)	New Patient	0	31-60 minutes	5-15 minutes	Completely satisfied	Completely satisfied	Always	Always
93	Female	40 - 65 years	Single	Secondary	Employed	African	Nairobi	Friday	Early morning(8.00am- 10.00am)	New Patient	3--5	61-120 minutes	15-25 minutes	Somewhat not satisfied	Completely satisfied	Always	Always
94	Male	40 - 65 years	Married	Graduate	Employed	African	kiambu	Friday	Evening (4pm-10pm)	New Patient	More than 5	61-120 minutes	5-15 minutes	Neutral	Completely satisfied	Always	Always
95	Female	20 - 40 years	Single	Graduate	Employed	African	Nairobi	Friday	Late morning (10.00am- noon)	New Patient	More than 5	61-120 minutes	15-25 minutes	Somewhat not satisfied	Completely satisfied	Occasionally	Occasionally
96	Male	20 - 40 years	Single	Graduate	Employed	African	Kiambu	Friday	Late morning (10.00am- noon)	New Patient	3--5	61-120 minutes	5-15 minutes	Neutral	Somewhat satisfied	Rarely	Rarely
97	Female	20 - 40 years	Single	Graduate	Not Employed	African	Nairobi	Friday	Late morning (10.00am- noon)	New Patient	0	61-120 minutes	5-15 minutes	Neutral	Completely satisfied	Occasionally	Occasionally
98	Male	20 - 40 years	Married	Graduate	Employed	African	Nairobi	Friday	Late morning (10.00am- noon)	New Patient	1--2	31-60 minutes	5-15 minutes	Somewhat satisfied	Completely satisfied	Always	Always
99	Female	20 - 40 years	Married	Graduate	Employed	African	Nairobi	Thursday	Late morning (10.00am- noon)	New Patient	0	61-120 minutes	5-15 minutes	Somewhat not satisfied	Somewhat satisfied	Occasionally	Occasionally
100	Male	40 - 65 years	Married	Secondary	Employed	Asian	Kiambu	Thursday	Evening (4pm-10pm)	New Patient	0	61-120 minutes	15-25 minutes	Not at all satisfied	Neutral	Never	Rarely
101	Male	20 - 40 years	Married	Graduate	Employed	African	Kiambu	Thursday	Late morning (10.00am- noon)	New Patient	3--5	31-60 minutes	5-15 minutes	Neutral	Completely satisfied	Always	Always
102	Female	20 - 40 years	Married	Graduate	Employed	African	Nairobi	Thursday	Afternoon (noon -4.00pm)	New Patient	0	61-120 minutes	15-25 minutes	Neutral	Somewhat satisfied	Rarely	Rarely
103	Male	20 - 40 years	Married	Graduate	Employed	African	Kajiado	Thursday	Afternoon (noon -4.00pm)	New Patient	0	61-120 minutes	More than 25 minutes	Neutral	Somewhat satisfied	Occasionally	Occasionally
104	Female	20 - 40 years	Married	Post Graduate	Employed	African	Nairobi	Thursday	Evening (4pm-10pm)	New Patient	3--5	61-120 minutes	15-25 minutes	Somewhat not satisfied	Somewhat satisfied	Occasionally	Occasionally
105	Female	20 - 40 years	Married	Graduate	Employed	African	Nairobi	Thursday	Late morning (10.00am- noon)	New Patient	1--2	61-120 minutes	5-15 minutes	Somewhat not satisfied	Completely satisfied	Occasionally	Occasionally
106	Female	20 - 40 years	Single	Graduate	Employed	African	Nairobi	Thursday	Late morning (10.00am- noon)	Follow up	3--5	31-60 minutes	5-15 minutes	Somewhat satisfied	Completely satisfied	Always	Always
107	Female	40 - 65 years	Single	Secondary	Employed	African	Nairobi	Thursday	Late morning (10.00am- noon)	New Patient	0	Less than 30 minutes	5-15 minutes	Completely satisfied	Completely satisfied	Always	Always
108	Female	20 - 40 years	Single	Graduate	Not Employed	African	Nairobi	Thursday	Evening (4pm-10pm)	New Patient	3--5	61-120 minutes	5-15 minutes	Not at all satisfied	Somewhat satisfied	Never	Never
109	Male	20 - 40 years	Single	Graduate	Employed	African	Kiambu	Tuesday	Afternoon (noon -4.00pm)	New Patient	More than 5	61-120 minutes	5-15 minutes	Neutral	Completely satisfied	Occasionally	Occasionally
110	Female	40 - 65 years	Married	PhD	Employed	African	Kiambu	Tuesday	Late morning (10.00am- noon)	New Patient	3--5	31-60 minutes	5-15 minutes	Completely satisfied	Completely satisfied	Always	Always
111	Male	40 - 65 years	Married	Primary	Employed	Asian	Nairobi	Tuesday	Late morning (10.00am- noon)	New Patient	More than 5	61-120 minutes	15-25 minutes	Somewhat not satisfied	Completely satisfied	Occasionally	Occasionally
112	Female	20 - 40 years	Single	Graduate	Employed	Caucasian / White	Nairobi	Tuesday	Early morning(8.00am- 10.00am)	New Patient	1--2	31-60 minutes	5-15 minutes	Somewhat not satisfied	Completely satisfied	Always	Always
113	Female	40 - 65 years	Married	Others (Specify): {other_educ}	Employed	African	Kiambu	Tuesday	Late morning (10.00am- noon)	New Patient	1--2	Less than 30 minutes	5-15 minutes	Completely satisfied	Completely satisfied	Always	Always
114	Male	20 - 40 years	Single	Graduate	Not Employed	African	Nairobi	Tuesday	After midnight (midnight to 8.00am)	New Patient	1--2	Less than 30 minutes	5-15 minutes	Completely satisfied	Completely satisfied	Always	Always
115	Male	40 - 65 years	Married	Graduate	Employed	African	Nairobi	Tuesday	Late morning (10.00am- noon)	New Patient	1--2	31-60 minutes	5-15 minutes	Completely satisfied	Completely satisfied	Occasionally	Always
116	Male	> 65 years	Married	Post Graduate	Retired	African	Narok	Monday	Late night (10pm-midnight)	New Patient	1--2	Less than 30 minutes	15-25 minutes	Completely satisfied	Completely satisfied	Always	Always
117	Male	40 - 65 years	Married	Graduate	Employed	African	Nairobi	Monday	Evening (4pm-10pm)	New Patient	3--5	61-120 minutes	15-25 minutes	Not at all satisfied	Neutral	Never	Never
118	Female	20 - 40 years	Divorced	Graduate	Employed	African	Machakos	Monday	Late morning (10.00am- noon)	New Patient	3--5	61-120 minutes	5-15 minutes	Neutral	Somewhat satisfied	Rarely	Rarely
119	Male	40 - 65 years	Married	PhD	Employed	African	Nairobi	Monday	Late morning (10.00am- noon)	New Patient	1--2	61-120 minutes	5-15 minutes	Neutral	Completely satisfied	Occasionally	Occasionally
120	Female	20 - 40 years	Married	Graduate	Employed	African	Kiambu	Wednesday	Evening (4pm-10pm)	New Patient	0	More than 120 minutes (Specify Time): {wait_time}	5-15 minutes	Not at all satisfied	Somewhat not satisfied	Rarely	Rarely
121	Female	20 - 40 years	Single	Graduate	Employed	African	Nairobi	Tuesday	Early morning(8.00am- 10.00am)	New Patient	1--2	Less than 30 minutes	5-15 minutes	Somewhat satisfied	Somewhat satisfied	Occasionally	Occasionally
122	Male	20 - 40 years	Married	Graduate	Employed	African	Nairobi	Wednesday	Afternoon (noon -4.00pm)	New Patient	1--2	61-120 minutes	5-15 minutes	Not at all satisfied	Completely satisfied	Occasionally	Occasionally
123	Male	40 - 65 years	Single	Secondary	Others (Specify): {other_employ}	African	Nairobi	Wednesday	Evening (4pm-10pm)	New Patient	1--2	61-120 minutes	5-15 minutes	Neutral	Completely satisfied	Occasionally	Occasionally
124	Female	20 - 40 years	Married	Graduate	Employed	African	Nairobi	Wednesday	Evening (4pm-10pm)	New Patient	3--5	31-60 minutes	5-15 minutes	Somewhat satisfied	Somewhat satisfied	Always	Always
125	Female	40 - 65 years	Married	Graduate	Retired	Asian	Nairobi	Monday	Evening (4pm-10pm)	New Patient	More than 5	61-120 minutes	5-15 minutes	Somewhat not satisfied	Somewhat satisfied	Occasionally	Occasionally
126	Male	20 - 40 years	Married	Graduate	Employed	African	Nairobi	Sunday	Late night (10pm-midnight)	Follow up	1--2	31-60 minutes	5-15 minutes	Somewhat satisfied	Somewhat satisfied	Occasionally	Occasionally
127	Male	40 - 65 years	Widowed	PhD	Retired	African	Machakos	Saturday	Evening (4pm-10pm)	Follow up	3--5	61-120 minutes	More than 25 minutes	Somewhat not satisfied	Neutral	Occasionally	Occasionally
128	Female	20 - 40 years	Married	Secondary	Employed	African	Nairobi	Friday	Evening (4pm-10pm)	New Patient	0	61-120 minutes	5-15 minutes	Not at all satisfied	Neutral	Rarely	Rarely
129	Female	20 - 40 years	Married	Graduate	Employed	African	Nairobi	Saturday	Early morning(8.00am- 10.00am)	New Patient	0	Less than 30 minutes	5-15 minutes	Completely satisfied	Completely satisfied	Always	Always
130	Male	40 - 65 years	Married	Graduate	Not Employed	Asian	Nairobi	Thursday	Afternoon (noon -4.00pm)	Follow up	3--5	31-60 minutes	15-25 minutes	Somewhat satisfied	Completely satisfied	Always	Always
131	Male	20 - 40 years	Married	Graduate	Employed	African	Nakuru	Sunday	Evening (4pm-10pm)	New Patient	0	31-60 minutes	5-15 minutes	Completely satisfied	Completely satisfied	Always	Always
132	Female	< 20 years	Single	Secondary	Not Employed	African	Nairobi	Friday	Evening (4pm-10pm)	New Patient	1--2	61-120 minutes	5-15 minutes	Neutral	Completely satisfied	Occasionally	Occasionally
133	Male	< 20 years	Single	Secondary	Not Employed	Asian	Nairobi	Wednesday	Early morning(8.00am- 10.00am)	New Patient	0	Less than 30 minutes	15-25 minutes	Completely satisfied	Completely satisfied	Always	Always
134	Female	20 - 40 years	Single	Post Graduate	Employed	Caucasian / White	Nairobi	Friday	After midnight (midnight to 8.00am)	Follow up	1--2	31-60 minutes	More than 25 minutes	Somewhat satisfied	Completely satisfied	Always	Always
135	Male	20 - 40 years	Married	Graduate	Employed	African	Nairobi	Friday	Late morning (10.00am- noon)	Follow up	3--5	31-60 minutes	15-25 minutes	Completely satisfied	Completely satisfied	Always	Always
136	Male	> 65 years	Married	PhD	Retired	African	Meru	Saturday	Evening (4pm-10pm)	Follow up	More than 5	61-120 minutes	15-25 minutes	Neutral	Somewhat satisfied	Occasionally	Occasionally
137	Male	40 - 65 years	Married	Graduate	Employed	African	Nairobi	Saturday	After midnight (midnight to 8.00am)	New Patient	1--2	Less than 30 minutes	15-25 minutes	Completely satisfied	Completely satisfied	Always	Always
138	Male	20 - 40 years	Married	Graduate	Employed	African	Nairobi	Thursday	Early morning(8.00am- 10.00am)	New Patient	3--5	31-60 minutes	5-15 minutes	Completely satisfied	Completely satisfied	Always	Always
139	Female	> 65 years	Married	Graduate	Retired	African	Kiambu	Thursday	Evening (4pm-10pm)	New Patient	3--5	61-120 minutes	5-15 minutes	Neutral	Somewhat satisfied	Always	Always
140	Male	20 - 40 years	Married	Graduate	Employed	African	Nairobi	Thursday	After midnight (midnight to 8.00am)	New Patient	1--2	31-60 minutes	15-25 minutes	Completely satisfied	Completely satisfied	Always	Always
141	Male	40 - 65 years	Single	Graduate	Employed	African	Nairobi	Wednesday	Evening (4pm-10pm)	Follow up	3--5	61-120 minutes	5-15 minutes	Somewhat not satisfied	Neutral	Rarely	Rarely
142	Female	20 - 40 years	Single	Graduate	Employed	African	Nairobi	Wednesday	Late morning (10.00am- noon)	New Patient	1--2	31-60 minutes	5-15 minutes	Completely satisfied	Completely satisfied	Always	Always
143	Male	20 - 40 years	Divorced	Primary	Employed	African	Nairobi	Tuesday	Early morning(8.00am- 10.00am)	New Patient	0	31-60 minutes	15-25 minutes	Completely satisfied	Completely satisfied	Always	Always
144	Female	< 20 years	Single	Secondary	Not Employed	Asian	Nairobi	Tuesday	Afternoon (noon -4.00pm)	New Patient	0	61-120 minutes	15-25 minutes	Neutral	Somewhat satisfied	Occasionally	Occasionally
145	Male	40 - 65 years	Married	Secondary	Others (Specify): {other_employ}	African	Kirinyaga	Tuesday	Evening (4pm-10pm)	New Patient	3--5	61-120 minutes	15-25 minutes	Neutral	Neutral	Occasionally	Occasionally
146	Female	20 - 40 years	Single	Primary	Employed	African	Nairobi	Tuesday	After midnight (midnight to 8.00am)	New Patient	1--2	Less than 30 minutes	5-15 minutes	Completely satisfied	Completely satisfied	Always	Always
147	Male	20 - 40 years	Married	Graduate	Employed	African	Nairobi	Tuesday	Late morning (10.00am- noon)	New Patient	1--2	31-60 minutes	15-25 minutes	Completely satisfied	Completely satisfied	Always	Always
148	Female	20 - 40 years	Married	Others (Specify): {other_educ}	Employed	African	Nairobi	Tuesday	Early morning(8.00am- 10.00am)	New Patient	1--2	31-60 minutes	5-15 minutes	Completely satisfied	Completely satisfied	Always	Always
149	Female	20 - 40 years	Single	Post Graduate	Employed	African	Nairobi	Tuesday	Early morning(8.00am- 10.00am)	New Patient	1--2	Less than 30 minutes	Less than 5 minutes	Completely satisfied	Completely satisfied	Always	Always
150	Male	20 - 40 years	Married	Graduate	Employed	African	Nairobi	Tuesday	Early morning(8.00am- 10.00am)	Follow up	3--5	31-60 minutes	5-15 minutes	Completely satisfied	Completely satisfied	Always	Always
151	Female	20 - 40 years	Single	Secondary	Not Employed	African	Nairobi	Friday	Evening (4pm-10pm)	New Patient	1--2	61-120 minutes	15-25 minutes	Not at all satisfied	Neutral	Rarely	Rarely
152	Female	20 - 40 years	Married	Graduate	Employed	African	Nairobi	Tuesday	Late night (10pm-midnight)	Follow up	1--2	31-60 minutes	15-25 minutes	Completely satisfied	Completely satisfied	Always	Always
153	Female	40 - 65 years	Divorced	Graduate	Employed	African	Nairobi	Tuesday	Afternoon (noon -4.00pm)	Follow up	3--5	61-120 minutes	5-15 minutes	Neutral	Somewhat satisfied	Occasionally	Occasionally
154	Male	< 20 years	Single	Secondary	Not Employed	African	Nairobi	Tuesday	Afternoon (noon -4.00pm)	New Patient	0	61-120 minutes	5-15 minutes	Somewhat satisfied	Somewhat satisfied	Occasionally	Occasionally
155	Male	20 - 40 years	Married	Post Graduate	Employed	African	Nairobi	Monday	Evening (4pm-10pm)	Follow up	1--2	More than 120 minutes (Specify Time): {wait_time}	15-25 minutes	Not at all satisfied	Neutral	Rarely	Rarely
156	Male	20 - 40 years	Single	Graduate	Employed	African	Nairobi	Monday	Afternoon (noon -4.00pm)	New Patient	0	61-120 minutes	15-25 minutes	Neutral	Neutral	Rarely	Rarely
157	Male	> 65 years	Married	Graduate	Retired	Caucasian / White	Nanyuki	Monday	Afternoon (noon -4.00pm)	Follow up	More than 5	61-120 minutes	5-15 minutes	Neutral	Somewhat satisfied	Always	Always
158	Female	20 - 40 years	Single	Post Graduate	Employed	African	Nairobi	Monday	Early morning(8.00am- 10.00am)	New Patient	1--2	31-60 minutes	15-25 minutes	Completely satisfied	Completely satisfied	Always	Always
159	Female	20 - 40 years	Single	Graduate	Not Employed	African	Nairobi	Monday	Early morning(8.00am- 10.00am)	New Patient	1--2	Less than 30 minutes	5-15 minutes	Completely satisfied	Completely satisfied	Always	Always
160	Female	40 - 65 years	Married	Graduate	Employed	African	Nairobi	Sunday	Afternoon (noon -4.00pm)	New Patient	3--5	31-60 minutes	More than 25 minutes	Completely satisfied	Completely satisfied	Always	Always
161	Female	40 - 65 years	Married	Post Graduate	Employed	African	Nairobi	Tuesday	After midnight (midnight to 8.00am)	Follow up	3--5	31-60 minutes	More than 25 minutes	Completely satisfied	Completely satisfied	Always	Always
162	Male	20 - 40 years	Seperated	Graduate	Employed	African	Nairobi	Tuesday	Early morning(8.00am- 10.00am)	New Patient	1--2	31-60 minutes	5-15 minutes	Completely satisfied	Completely satisfied	Always	Always
163	Female	< 20 years	Single	Secondary	Not Employed	African	Nairobi	Tuesday	Early morning(8.00am- 10.00am)	New Patient	0	31-60 minutes	5-15 minutes	Completely satisfied	Completely satisfied	Always	Always
164	Male	40 - 65 years	Married	PhD	Retired	African	Kiambu	Tuesday	Evening (4pm-10pm)	New Patient	More than 5	61-120 minutes	15-25 minutes	Somewhat not satisfied	Neutral	Occasionally	Occasionally
165	Male	20 - 40 years	Married	Graduate	Employed	African	Nairobi	Tuesday	Afternoon (noon -4.00pm)	New Patient	1--2	61-120 minutes	5-15 minutes	Neutral	Neutral	Rarely	Rarely
166	Male	20 - 40 years	Single	Secondary	Not Employed	African	Nairobi	Tuesday	Late night (10pm-midnight)	New Patient	1--2	31-60 minutes	15-25 minutes	Completely satisfied	Completely satisfied	Always	Always
167	Male	20 - 40 years	Single	Graduate	Employed	African	Nairobi	Tuesday	Early morning(8.00am- 10.00am)	New Patient	1--2	Less than 30 minutes	5-15 minutes	Completely satisfied	Completely satisfied	Always	Always
168	Female	40 - 65 years	Married	Graduate	Employed	African	Nairobi	Tuesday	Evening (4pm-10pm)	New Patient	1--2	61-120 minutes	15-25 minutes	Somewhat not satisfied	Neutral	Never	Rarely
169	Female	20 - 40 years	Single	Secondary	Not Employed	African	Nairobi	Tuesday	Early morning(8.00am- 10.00am)	New Patient	0	Less than 30 minutes	More than 25 minutes	Completely satisfied	Completely satisfied	Always	Always
170	Male	> 65 years	Widowed	Post Graduate	Retired	African	Nairobi	Monday	Evening (4pm-10pm)	Follow up	More than 5	61-120 minutes	15-25 minutes	Not at all satisfied	Somewhat satisfied	Occasionally	Occasionally
171	Female	40 - 65 years	Married	Post Graduate	Employed	African	Nairobi	Monday	Early morning(8.00am- 10.00am)	Follow up	3--5	31-60 minutes	More than 25 minutes	Completely satisfied	Completely satisfied	Always	Always
172	Female	40 - 65 years	Married	Secondary	Not Employed	African	Nairobi	Monday	Late night (10pm-midnight)	New Patient	3--5	61-120 minutes	15-25 minutes	Neutral	Somewhat satisfied	Occasionally	Occasionally
173	Male	20 - 40 years	Single	Graduate	Employed	African	Nairobi	Monday	Afternoon (noon -4.00pm)	Follow up	3--5	61-120 minutes	5-15 minutes	Somewhat not satisfied	Neutral	Occasionally	Occasionally
174	Male	< 20 years	Single	Secondary	Not Employed	African	Nairobi	Monday	After midnight (midnight to 8.00am)	New Patient	0	31-60 minutes	5-15 minutes	Completely satisfied	Completely satisfied	Always	Always
175	Female	20 - 40 years	Married	Graduate	Employed	African	Nairobi	Monday	Late night (10pm-midnight)	New Patient	0	61-120 minutes	15-25 minutes	Not at all satisfied	Neutral	Rarely	Rarely
176	Male	20 - 40 years	Single	Graduate	Employed	African	Nairobi	Monday	Early morning(8.00am- 10.00am)	Follow up	1--2	31-60 minutes	5-15 minutes	Completely satisfied	Completely satisfied	Always	Always
177	Female	20 - 40 years	Single	Secondary	Not Employed	Asian	Nairobi	Monday	Late morning (10.00am- noon)	New Patient	1--2	Less than 30 minutes	5-15 minutes	Completely satisfied	Completely satisfied	Always	Always
178	Female	40 - 65 years	Divorced	Post Graduate	Employed	African	Nairobi	Monday	After midnight (midnight to 8.00am)	New Patient	0	31-60 minutes	15-25 minutes	Completely satisfied	Completely satisfied	Always	Always
179	Female	20 - 40 years	Married	Graduate	Employed	African	Kiambu	Monday	Evening (4pm-10pm)	New Patient	1--2	61-120 minutes	5-15 minutes	Neutral	Somewhat satisfied	Occasionally	Occasionally
180	Male	40 - 65 years	Single	Secondary	Retired	African	Nairobi	Monday	Early morning(8.00am- 10.00am)	Follow up	More than 5	31-60 minutes	Less than 5 minutes	Completely satisfied	Completely satisfied	Always	Always
181	Male	20 - 40 years	Single	Secondary	Not Employed	African	Nairobi	Monday	Late morning (10.00am- noon)	New Patient	0	31-60 minutes	Less than 5 minutes	Completely satisfied	Completely satisfied	Always	Always
182	Female	> 65 years	Widowed	Secondary	Retired	Asian	Nairobi	Monday	Early morning(8.00am- 10.00am)	Follow up	3--5	31-60 minutes	15-25 minutes	Completely satisfied	Completely satisfied	Always	Always
183	Female	40 - 65 years	Married	Graduate	Employed	African	Nairobi	Monday	Early morning(8.00am- 10.00am)	New Patient	3--5	31-60 minutes	15-25 minutes	Completely satisfied	Completely satisfied	Always	Always
184	Male	20 - 40 years	Single	Graduate	Employed	African	Nairobi	Monday	Afternoon (noon -4.00pm)	New Patient	1--2	31-60 minutes	15-25 minutes	Completely satisfied	Completely satisfied	Always	Always
185	Female	20 - 40 years	Married	Graduate	Employed	African	Nairobi	Monday	Late morning (10.00am- noon)	New Patient	1--2	31-60 minutes	5-15 minutes	Completely satisfied	Completely satisfied	Always	Always
186	Male	20 - 40 years	Single	Graduate	Employed	African	Nairobi	Monday	Evening (4pm-10pm)	New Patient	0	31-60 minutes	15-25 minutes	Completely satisfied	Completely satisfied	Always	Always
187	Female	20 - 40 years	Married	Graduate	Employed	African	Nairobi	Monday	After midnight (midnight to 8.00am)	New Patient	1--2	Less than 30 minutes	5-15 minutes	Completely satisfied	Completely satisfied	Always	Always
188	Female	40 - 65 years	Divorced	Secondary	Employed	Asian	Nairobi	Wednesday	Late morning (10.00am- noon)	Follow up	3--5	31-60 minutes	5-15 minutes	Completely satisfied	Completely satisfied	Always	Always
189	Male	< 20 years	Single	Secondary	Not Employed	African	Nairobi	Wednesday	Early morning(8.00am- 10.00am)	New Patient	More than 5	Less than 30 minutes	More than 25 minutes	Completely satisfied	Completely satisfied	Always	Always
190	Female	> 65 years	Married	Graduate	Not Employed	Asian	Nairobi	Wednesday	Early morning(8.00am- 10.00am)	New Patient	1--2	31-60 minutes	5-15 minutes	Somewhat satisfied	Completely satisfied	Always	Always
191	Male	20 - 40 years	Single	Graduate	Employed	African	Nairobi	Thursday	Afternoon (noon -4.00pm)	New Patient	1--2	31-60 minutes	5-15 minutes	Somewhat satisfied	Somewhat satisfied	Occasionally	Occasionally
192	Male	20 - 40 years	Married	Graduate	Employed	Others (Specify): {other_race}	Nairobi	Wednesday	Late night (10pm-midnight)	New Patient	0	31-60 minutes	15-25 minutes	Completely satisfied	Completely satisfied	Always	Always
193	Female	20 - 40 years	Married	Graduate	Employed	African	Kiambu	Wednesday	Evening (4pm-10pm)	New Patient	1--2	31-60 minutes	15-25 minutes	Somewhat satisfied	Completely satisfied	Occasionally	Occasionally
194	Male	20 - 40 years	Married	Secondary	Not Employed	African	Nairobi	Wednesday	Evening (4pm-10pm)	New Patient	3--5	61-120 minutes	5-15 minutes	Somewhat not satisfied	Neutral	Rarely	Rarely
195	Female	< 20 years	Single	Primary	Not Employed	African	Nairobi	Wednesday	Late morning (10.00am- noon)	New Patient	0	31-60 minutes	15-25 minutes	Completely satisfied	Completely satisfied	Always	Always
196	Female	> 65 years	Married	Graduate	Employed	African	Nairobi	Wednesday	Evening (4pm-10pm)	Follow up	3--5	61-120 minutes	5-15 minutes	Somewhat not satisfied	Neutral	Rarely	Rarely
197	Male	20 - 40 years	Single	Graduate	Employed	African	Nairobi	Wednesday	Evening (4pm-10pm)	New Patient	0	31-60 minutes	15-25 minutes	Completely satisfied	Completely satisfied	Always	Always
198	Male	20 - 40 years	Single	Post Graduate	Employed	African	Nairobi	Wednesday	Afternoon (noon -4.00pm)	New Patient	0	61-120 minutes	5-15 minutes	Neutral	Somewhat satisfied	Occasionally	Occasionally
199	Male	20 - 40 years	Married	Graduate	Employed	African	Nairobi	Wednesday	Early morning(8.00am- 10.00am)	Follow up	More than 5	31-60 minutes	15-25 minutes	Completely satisfied	Completely satisfied	Always	Always
200	Female	20 - 40 years	Married	Graduate	Not Employed	African	Nairobi	Tuesday	Late morning (10.00am- noon)	Follow up	3--5	Less than 30 minutes	15-25 minutes	Completely satisfied	Completely satisfied	Always	Always
201	Female	20 - 40 years	Single	Graduate	Employed	African	Nairobi	Thursday	Late morning (10.00am- noon)	New Patient	1--2	Less than 30 minutes	5-15 minutes	Completely satisfied	Completely satisfied	Always	Always
202	Female	40 - 65 years	Married	Post Graduate	Employed	African	Nairobi	Thursday	Early morning(8.00am- 10.00am)	New Patient	3--5	Less than 30 minutes	15-25 minutes	Completely satisfied	Completely satisfied	Always	Always
203	Female	40 - 65 years	Married	Graduate	Employed	African	Nairobi	Thursday	Afternoon (noon -4.00pm)	New Patient	1--2	31-60 minutes	15-25 minutes	Somewhat satisfied	Completely satisfied	Always	Always
204	Male	20 - 40 years	Single	Graduate	Employed	African	Nairobi	Thursday	Late night (10pm-midnight)	New Patient	0	31-60 minutes	5-15 minutes	Completely satisfied	Completely satisfied	Always	Always
205	Female	40 - 65 years	Married	Graduate	Employed	African	Nairobi	Thursday	Late night (10pm-midnight)	New Patient	3--5	31-60 minutes	5-15 minutes	Somewhat satisfied	Somewhat satisfied	Occasionally	Occasionally
206	Male	< 20 years	Single	Primary	Not Employed	African	Nairobi	Thursday	Afternoon (noon -4.00pm)	New Patient	0	31-60 minutes	Less than 5 minutes	Somewhat satisfied	Somewhat satisfied	Always	Always
207	Male	40 - 65 years	Married	Graduate	Employed	African	Nairobi	Thursday	Early morning(8.00am- 10.00am)	New Patient	1--2	31-60 minutes	5-15 minutes	Completely satisfied	Completely satisfied	Always	Always
208	Female	20 - 40 years	Single	Graduate	Employed	African	Nairobi	Friday	After midnight (midnight to 8.00am)	New Patient	3--5	Less than 30 minutes	5-15 minutes	Completely satisfied	Completely satisfied	Always	Always
209	Female	20 - 40 years	Single	Secondary	Not Employed	African	Nairobi	Thursday	Evening (4pm-10pm)	Follow up	3--5	31-60 minutes	5-15 minutes	Somewhat satisfied	Somewhat satisfied	Always	Always
210	Male	20 - 40 years	Single	Graduate	Employed	African	Nairobi	Thursday	Evening (4pm-10pm)	New Patient	0	61-120 minutes	5-15 minutes	Neutral	Neutral	Rarely	Rarely
211	Male	40 - 65 years	Married	Post Graduate	Employed	African	Nairobi	Thursday	Evening (4pm-10pm)	Follow up	3--5	31-60 minutes	15-25 minutes	Completely satisfied	Completely satisfied	Always	Always
212	Female	20 - 40 years	Single	Graduate	Employed	Asian	Nairobi	Thursday	Early morning(8.00am- 10.00am)	New Patient	1--2	Less than 30 minutes	5-15 minutes	Somewhat satisfied	Somewhat satisfied	Always	Always
213	Female	20 - 40 years	Single	Secondary	Not Employed	Asian	Nairobi	Thursday	After midnight (midnight to 8.00am)	New Patient	0	Less than 30 minutes	5-15 minutes	Completely satisfied	Completely satisfied	Always	Always
214	Male	20 - 40 years	Married	Graduate	Employed	African	Nairobi	Thursday	Afternoon (noon -4.00pm)	New Patient	1--2	61-120 minutes	15-25 minutes	Somewhat satisfied	Somewhat satisfied	Occasionally	Occasionally
215	Male	40 - 65 years	Married	Post Graduate	Employed	African	Nairobi	Thursday	Evening (4pm-10pm)	New Patient	3--5	31-60 minutes	5-15 minutes	Completely satisfied	Completely satisfied	Always	Always
216	Female	20 - 40 years	Single	Graduate	Employed	African	Nairobi	Friday	Early morning(8.00am- 10.00am)	New Patient	3--5	31-60 minutes	15-25 minutes	Somewhat satisfied	Somewhat satisfied	Occasionally	Occasionally
217	Male	> 65 years	Married	Graduate	Retired	African	Nairobi	Friday	After midnight (midnight to 8.00am)	New Patient	0	Less than 30 minutes	5-15 minutes	Completely satisfied	Completely satisfied	Always	Always
218	Male	20 - 40 years	Single	Graduate	Employed	African	Nairobi	Friday	Late night (10pm-midnight)	Follow up	1--2	61-120 minutes	5-15 minutes	Somewhat not satisfied	Neutral	Rarely	Rarely
219	Male	< 20 years	Single	Secondary	Employed	African	Nairobi	Friday	Late morning (10.00am- noon)	New Patient	0	31-60 minutes	5-15 minutes	Completely satisfied	Completely satisfied	Always	Always
220	Female	40 - 65 years	Married	Post Graduate	Employed	African	Nairobi	Friday	After midnight (midnight to 8.00am)	New Patient	1--2	Less than 30 minutes	More than 25 minutes	Completely satisfied	Completely satisfied	Always	Always
221	Male	20 - 40 years	Single	Graduate	Employed	African	Nairobi	Thursday	Late morning (10.00am- noon)	Follow up	3--5	Less than 30 minutes	5-15 minutes	Completely satisfied	Completely satisfied	Always	Always
222	Female	40 - 65 years	Married	Graduate	Not Employed	Caucasian / White	Nanyuki	Thursday	Late morning (10.00am- noon)	Follow up	More than 5	31-60 minutes	More than 25 minutes	Somewhat satisfied	Completely satisfied	Always	Always
223	Female	20 - 40 years	Married	Graduate	Employed	African	Nairobi	Friday	Late night (10pm-midnight)	Follow up	3--5	61-120 minutes	5-15 minutes	Neutral	Neutral	Occasionally	Occasionally
224	Female	< 20 years	Single	Secondary	Not Employed	African	Nairobi	Saturday	Early morning(8.00am- 10.00am)	New Patient	0	31-60 minutes	15-25 minutes	Completely satisfied	Completely satisfied	Always	Always
225	Male	40 - 65 years	Married	PhD	Employed	African	Nairobi	Saturday	Early morning(8.00am- 10.00am)	Follow up	More than 5	31-60 minutes	5-15 minutes	Completely satisfied	Completely satisfied	Always	Always
226	Male	40 - 65 years	Divorced	Post Graduate	Employed	African	Nairobi	Friday	Late night (10pm-midnight)	New Patient	1--2	61-120 minutes	15-25 minutes	Somewhat satisfied	Somewhat satisfied	Always	Always
227	Female	40 - 65 years	Married	Graduate	Employed	African	Nairobi	Tuesday	Late night (10pm-midnight)	Follow up	3--5	31-60 minutes	5-15 minutes	Completely satisfied	Completely satisfied	Always	Always
228	Female	> 65 years	Married	None	Not Employed	African	Makueni	Tuesday	Afternoon (noon -4.00pm)	Follow up	1--2	61-120 minutes	15-25 minutes	Completely satisfied	Completely satisfied	Always	Always
229	Male	20 - 40 years	Married	Graduate	Employed	Asian	Nairobi	Wednesday	Late morning (10.00am- noon)	New Patient	3--5	31-60 minutes	5-15 minutes	Completely satisfied	Completely satisfied	Always	Always
230	Male	20 - 40 years	Single	Secondary	Not Employed	African	Nairobi	Tuesday	Early morning(8.00am- 10.00am)	New Patient	1--2	31-60 minutes	5-15 minutes	Completely satisfied	Completely satisfied	Always	Always
231	Male	40 - 65 years	Married	Post Graduate	Employed	African	Nairobi	Wednesday	Late morning (10.00am- noon)	New Patient	3--5	Less than 30 minutes	5-15 minutes	Completely satisfied	Completely satisfied	Always	Always
232	Male	< 20 years	Single	Primary	Others (Specify): {other_employ}	African	Nairobi	Wednesday	Early morning(8.00am- 10.00am)	New Patient	3--5	31-60 minutes	5-15 minutes	Neutral	Somewhat satisfied	Occasionally	Occasionally
233	Female	20 - 40 years	Married	Graduate	Employed	African	Nairobi	Wednesday	Afternoon (noon -4.00pm)	New Patient	More than 5	61-120 minutes	15-25 minutes	Neutral	Completely satisfied	Occasionally	Occasionally
234	Female	> 65 years	Married	None	Not Employed	African	Nairobi	Wednesday	Afternoon (noon -4.00pm)	New Patient	1--2	31-60 minutes	5-15 minutes	Completely satisfied	Completely satisfied	Always	Always
235	Female	20 - 40 years	Single	Secondary	Not Employed	African	Nairobi	Wednesday	Late night (10pm-midnight)	New Patient	3--5	31-60 minutes	5-15 minutes	Somewhat satisfied	Somewhat satisfied	Always	Always
236	Female	20 - 40 years	Married	Graduate	Employed	African	Nairobi	Wednesday	Late night (10pm-midnight)	New Patient	3--5	31-60 minutes	5-15 minutes	Somewhat satisfied	Completely satisfied	Always	Always
237	Male	20 - 40 years	Single	Graduate	Employed	African	Nairobi	Wednesday	Evening (4pm-10pm)	New Patient	0	31-60 minutes	5-15 minutes	Somewhat satisfied	Somewhat satisfied	Occasionally	Occasionally
238	Female	20 - 40 years	Single	Graduate	Employed	African	Nairobi	Wednesday	Evening (4pm-10pm)	Follow up	1--2	61-120 minutes	5-15 minutes	Somewhat not satisfied	Somewhat satisfied	Rarely	Rarely
239	Male	40 - 65 years	Married	PhD	Employed	African	Nairobi	Wednesday	Late night (10pm-midnight)	Follow up	3--5	61-120 minutes	15-25 minutes	Neutral	Neutral	Occasionally	Occasionally
240	Male	20 - 40 years	Seperated	Post Graduate	Employed	African	Nairobi	Wednesday	Afternoon (noon -4.00pm)	Follow up	1--2	61-120 minutes	5-15 minutes	Neutral	Somewhat satisfied	Occasionally	Occasionally
241	Male	20 - 40 years	Married	Graduate	Employed	African	Nairobi	Wednesday	Afternoon (noon -4.00pm)	Follow up	1--2	31-60 minutes	Less than 5 minutes	Somewhat satisfied	Somewhat satisfied	Occasionally	Occasionally
242	Female	40 - 65 years	Married	Graduate	Employed	African	Kiambu	Wednesday	Evening (4pm-10pm)	New Patient	3--5	61-120 minutes	More than 25 minutes	Somewhat not satisfied	Neutral	Rarely	Rarely
243	Male	20 - 40 years	Single	Secondary	Not Employed	African	Nairobi	Thursday	Early morning(8.00am- 10.00am)	New Patient	1--2	31-60 minutes	5-15 minutes	Completely satisfied	Completely satisfied	Always	Always
244	Male	20 - 40 years	Married	Graduate	Employed	African	Nairobi	Wednesday	Late morning (10.00am- noon)	Follow up	1--2	Less than 30 minutes	5-15 minutes	Completely satisfied	Completely satisfied	Always	Always
245	Male	40 - 65 years	Married	Graduate	Employed	African	Nairobi	Tuesday	Late morning (10.00am- noon)	Follow up	3--5	31-60 minutes	5-15 minutes	Completely satisfied	Completely satisfied	Always	Always
246	Male	20 - 40 years	Married	Graduate	Employed	African	Kiambu	Tuesday	Early morning(8.00am- 10.00am)	New Patient	1--2	Less than 30 minutes	15-25 minutes	Completely satisfied	Completely satisfied	Always	Always
247	Female	40 - 65 years	Married	Graduate	Employed	African	Nairobi	Tuesday	Evening (4pm-10pm)	New Patient	More than 5	61-120 minutes	5-15 minutes	Neutral	Neutral	Occasionally	Occasionally
248	Male	< 20 years	Single	Secondary	Not Employed	African	Nairobi	Monday	Early morning(8.00am- 10.00am)	New Patient	0	Less than 30 minutes	5-15 minutes	Completely satisfied	Completely satisfied	Always	Always
249	Male	> 65 years	Married	Graduate	Retired	African	Nairobi	Tuesday	Late night (10pm-midnight)	New Patient	1--2	31-60 minutes	5-15 minutes	Completely satisfied	Completely satisfied	Always	Always
250	Male	20 - 40 years	Married	Graduate	Employed	African	Nairobi	Monday	Late morning (10.00am- noon)	New Patient	1--2	31-60 minutes	15-25 minutes	Completely satisfied	Completely satisfied	Always	Always
251	Male	20 - 40 years	Single	Graduate	Employed	Caucasian / White	Nairobi	Tuesday	After midnight (midnight to 8.00am)	New Patient	0	Less than 30 minutes	15-25 minutes	Somewhat satisfied	Somewhat satisfied	Always	Always
252	Male	20 - 40 years	Single	Graduate	Employed	African	Nairobi	Tuesday	Early morning(8.00am- 10.00am)	New Patient	3--5	31-60 minutes	5-15 minutes	Completely satisfied	Completely satisfied	Always	Always
253	Male	40 - 65 years	Married	Graduate	Employed	African	Kiambu	Tuesday	Evening (4pm-10pm)	Follow up	More than 5	More than 120 minutes (Specify Time): {wait_time}	5-15 minutes	Not at all satisfied	Somewhat not satisfied	Rarely	Rarely
254	Male	20 - 40 years	Married	Graduate	Employed	African	Nairobi	Tuesday	Early morning(8.00am- 10.00am)	New Patient	3--5	31-60 minutes	5-15 minutes	Completely satisfied	Completely satisfied	Always	Always
255	Male	40 - 65 years	Married	Post Graduate	Employed	African	Nairobi	Tuesday	Late morning (10.00am- noon)	New Patient	3--5	31-60 minutes	5-15 minutes	Completely satisfied	Completely satisfied	Always	Always
256	Female	20 - 40 years	Single	Graduate	Employed	African	Nairobi	Tuesday	Early morning(8.00am- 10.00am)		0	31-60 minutes	5-15 minutes	Completely satisfied	Completely satisfied	Always	Always
257	Female	> 65 years	Widowed	Graduate	Retired	African	Kajiado	Tuesday	Evening (4pm-10pm)	Follow up	More than 5	61-120 minutes	5-15 minutes	Somewhat not satisfied	Somewhat satisfied	Occasionally	Occasionally
258	Male	20 - 40 years	Single	Graduate	Employed	African	Nairobi	Tuesday	Late night (10pm-midnight)	Follow up	1--2	31-60 minutes	Less than 5 minutes	Completely satisfied	Neutral	Always	Always
259	Male	20 - 40 years	Single	Graduate	Employed	African	Nairobi	Tuesday	Evening (4pm-10pm)	New Patient	1--2	31-60 minutes	5-15 minutes	Completely satisfied	Completely satisfied	Always	Always
260	Female	40 - 65 years	Married	Graduate	Employed	African	Nairobi	Tuesday	Late morning (10.00am- noon)	New Patient	1--2	31-60 minutes	5-15 minutes	Completely satisfied	Completely satisfied	Always	Always
261	Female	< 20 years	Single	Secondary	Others (Specify): {other_employ}	African	Nairobi	Monday	Late morning (10.00am- noon)	New Patient	1--2	31-60 minutes	Less than 5 minutes	Somewhat satisfied	Neutral	Occasionally	Occasionally
262	Female	20 - 40 years	Single	Graduate	Employed	African	Kiambu	Monday	Afternoon (noon -4.00pm)	New Patient	1--2	61-120 minutes	More than 25 minutes	Neutral	Neutral	Occasionally	Occasionally
263	Male	> 65 years	Married	Graduate	Retired	African	Kiambu	Monday	Late morning (10.00am- noon)	New Patient	More than 5	31-60 minutes	5-15 minutes	Completely satisfied	Completely satisfied	Always	Always
264	Male	20 - 40 years	Single	Graduate	Employed	African	Nairobi	Monday	Afternoon (noon -4.00pm)	New Patient	1--2	31-60 minutes	5-15 minutes	Completely satisfied	Completely satisfied	Always	Always
265	Female	20 - 40 years	Single	Graduate	Employed	African	Nairobi	Monday	Afternoon (noon -4.00pm)	New Patient	1--2	61-120 minutes	5-15 minutes	Neutral	Somewhat satisfied	Occasionally	Occasionally
266	Female	20 - 40 years	Married	Graduate	Employed	African	Nairobi	Monday	Early morning(8.00am- 10.00am)	New Patient	1--2	31-60 minutes	15-25 minutes	Completely satisfied	Completely satisfied	Always	Always
267	Male	40 - 65 years	Married	Graduate	Employed	African	Nairobi	Friday	Late morning (10.00am- noon)	New Patient	3--5	31-60 minutes	5-15 minutes	Completely satisfied	Completely satisfied	Always	Always
268	Female	40 - 65 years	Married	Graduate	Employed	African	Nairobi	Friday	Afternoon (noon -4.00pm)	Follow up	3--5	61-120 minutes	15-25 minutes	Somewhat not satisfied	Neutral	Rarely	Rarely
269	Male	20 - 40 years	Single	Graduate	Employed	African	Nairobi	Friday	Afternoon (noon -4.00pm)	New Patient	1--2	31-60 minutes	5-15 minutes	Completely satisfied	Completely satisfied	Always	Always
270	Female	40 - 65 years	Married	Graduate	Employed	African	Kiambu	Friday	Evening (4pm-10pm)	New Patient	More than 5	31-60 minutes	15-25 minutes	Completely satisfied	Completely satisfied	Always	Always
271	Female	40 - 65 years	Married	Graduate	Employed	Caucasian / White	Nairobi	Friday	Evening (4pm-10pm)	New Patient	0	61-120 minutes	5-15 minutes	Not at all satisfied	Somewhat not satisfied	Rarely	Rarely
272	Female	< 20 years	Single	Secondary	Not Employed	African	Nairobi	Friday	Evening (4pm-10pm)	New Patient	0	31-60 minutes	5-15 minutes	Completely satisfied	Completely satisfied	Always	Always
273	Male	20 - 40 years	Single	Graduate	Employed	African	Nairobi	Friday	Late morning (10.00am- noon)	Follow up	1--2	31-60 minutes	5-15 minutes	Completely satisfied	Completely satisfied	Always	Always
274	Female	20 - 40 years	Single	Graduate	Employed	African	Nairobi	Friday	Early morning(8.00am- 10.00am)	New Patient	0	31-60 minutes	15-25 minutes	Completely satisfied	Completely satisfied	Always	Always
275	Female	20 - 40 years	Married	Graduate	Employed	African	Nairobi	Wednesday	After midnight (midnight to 8.00am)	New Patient	1--2	Less than 30 minutes	5-15 minutes	Completely satisfied	Completely satisfied	Always	Always
276	Male	> 65 years	Married	Graduate	Retired	African	Nairobi	Friday	Early morning(8.00am- 10.00am)	Follow up	More than 5	31-60 minutes	15-25 minutes	Completely satisfied	Completely satisfied	Always	Always
277	Female	20 - 40 years	Married	Post Graduate	Employed	African	Nairobi	Thursday	Afternoon (noon -4.00pm)	Follow up	More than 5	31-60 minutes	5-15 minutes	Completely satisfied	Completely satisfied	Always	Always
278	Male	20 - 40 years	Single	Graduate	Employed	African	Nairobi	Saturday	Early morning(8.00am- 10.00am)	New Patient	1--2	31-60 minutes	5-15 minutes	Completely satisfied	Completely satisfied	Always	Always
279	Female	20 - 40 years	Single	Graduate	Employed	African	Nairobi	Friday	Early morning(8.00am- 10.00am)	New Patient	1--2	31-60 minutes	5-15 minutes	Completely satisfied	Completely satisfied	Always	Always
280	Male	40 - 65 years	Married	Post Graduate	Employed	African	Nairobi	Friday	Evening (4pm-10pm)	Follow up	3--5	31-60 minutes	15-25 minutes	Completely satisfied	Completely satisfied	Always	Always
281	Male	20 - 40 years	Single	Graduate	Employed	African	Nairobi	Sunday	Early morning(8.00am- 10.00am)	New Patient	3--5	Less than 30 minutes	5-15 minutes	Completely satisfied	Completely satisfied	Always	Always
282	Female	> 65 years	Married	Graduate	Employed	African	Nairobi	Sunday	Late morning (10.00am- noon)	New Patient	1--2	31-60 minutes	Less than 5 minutes	Completely satisfied	Completely satisfied	Always	Always
283	Female	20 - 40 years	Single	Secondary	Not Employed	African	Nairobi	Sunday	Early morning(8.00am- 10.00am)	New Patient	1--2	Less than 30 minutes	15-25 minutes	Completely satisfied	Completely satisfied	Always	Always
284	Male	> 65 years	Married	Graduate	Retired	African	Nairobi	Sunday	Afternoon (noon -4.00pm)	Follow up	More than 5	31-60 minutes	15-25 minutes	Completely satisfied	Completely satisfied	Always	Always
285	Male	< 20 years	Single	Primary	Not Employed	African	Nairobi	Sunday	Afternoon (noon -4.00pm)	New Patient	0	31-60 minutes	15-25 minutes	Completely satisfied	Completely satisfied	Always	Always
286	Female	40 - 65 years	Married	Graduate	Employed	African	Nairobi	Sunday	Afternoon (noon -4.00pm)	Follow up	3--5	31-60 minutes	5-15 minutes	Somewhat satisfied	Somewhat satisfied	Always	Always
287	Male	20 - 40 years	Single	Graduate	Employed	African	Nairobi	Sunday	Evening (4pm-10pm)	New Patient	1--2	61-120 minutes	5-15 minutes	Neutral	Somewhat satisfied	Occasionally	Occasionally
288	Male	20 - 40 years	Married	Graduate	Employed	African	Nairobi	Sunday	Late night (10pm-midnight)	New Patient	0	31-60 minutes	15-25 minutes	Completely satisfied	Completely satisfied	Always	Always
289	Female	< 20 years	Single	Secondary	Not Employed	African	Nairobi	Sunday	Afternoon (noon -4.00pm)	New Patient	1--2	31-60 minutes	5-15 minutes	Completely satisfied	Completely satisfied	Always	Always
290	Female	40 - 65 years	Married	Graduate	Employed	African	Nairobi	Sunday	Evening (4pm-10pm)	New Patient	1--2	31-60 minutes	5-15 minutes	Completely satisfied	Completely satisfied	Always	Always
291	Male	20 - 40 years	Married	Graduate	Employed	African	Nairobi	Sunday	Late morning (10.00am- noon)	New Patient	1--2	31-60 minutes	5-15 minutes	Completely satisfied	Completely satisfied	Always	Always
292	Male	20 - 40 years	Married	Graduate	Employed	African	NAirobi	Sunday	Evening (4pm-10pm)	Follow up	3--5	61-120 minutes	5-15 minutes	Neutral	Neutral	Occasionally	Occasionally
293	Female	20 - 40 years	Married	Graduate	Employed	African	Nairobi	Sunday	Evening (4pm-10pm)	New Patient	3--5	31-60 minutes	5-15 minutes	Completely satisfied	Completely satisfied	Always	Always
294	Male	40 - 65 years	Married	Graduate	Employed	African	Nairobi	Monday	Evening (4pm-10pm)	New Patient	3--5	61-120 minutes	5-15 minutes	Not at all satisfied	Neutral	Never	Never
295	Female	20 - 40 years	Single	Post Graduate	Employed	African	Nairobi	Monday	Afternoon (noon -4.00pm)	New Patient	1--2	61-120 minutes	5-15 minutes	Neutral	Somewhat satisfied	Occasionally	Occasionally
296	Male	20 - 40 years	Married	Graduate	Employed	African	Nairobi	Monday	Afternoon (noon -4.00pm)	New Patient	1--2	61-120 minutes	5-15 minutes	Somewhat satisfied	Somewhat satisfied	Always	Always
297	Male	20 - 40 years	Single	Graduate	Employed	African	Nairobi	Monday	Late morning (10.00am- noon)	New Patient	3--5	31-60 minutes	15-25 minutes	Completely satisfied	Completely satisfied	Always	Always
298	Male	< 20 years	Married	Graduate	Employed	African	Nairobi	Thursday	Late morning (10.00am- noon)	Follow up	More than 5	31-60 minutes	5-15 minutes	Completely satisfied	Completely satisfied	Always	Always
299	Female	< 20 years	Single	Secondary	Not Employed	African	Nairobi	Thursday	Late morning (10.00am- noon)	Follow up	3--5	31-60 minutes	5-15 minutes	Completely satisfied	Completely satisfied	Always	Always
300	Female	> 65 years	Married	Secondary	Others (Specify): {other_employ}	African	Kiambu	Thursday	Late morning (10.00am- noon)	Follow up	More than 5	31-60 minutes	15-25 minutes	Completely satisfied	Completely satisfied	Always	Always
301	Male	20 - 40 years	Married	Graduate	Not Employed	African	Kiambu	Monday	Afternoon (noon -4.00pm)	New Patient	1--2	31-60 minutes	5-15 minutes	Somewhat satisfied	Completely satisfied	Always	Always
302	Male	40 - 65 years	Married	Graduate	Employed	African	Muranga	Monday	Afternoon (noon -4.00pm)	New Patient	3--5	31-60 minutes	15-25 minutes	Completely satisfied	Completely satisfied	Always	Always
303	Female	< 20 years	Single	Secondary	Not Employed	African	Kiambu	Monday	Afternoon (noon -4.00pm)	New Patient	1--2	61-120 minutes	15-25 minutes	Neutral	Somewhat satisfied	Occasionally	Occasionally
304	Male	20 - 40 years	Single	Graduate	Employed	African	Kiambu	Monday	Early morning(8.00am- 10.00am)	New Patient	1--2	Less than 30 minutes	5-15 minutes	Completely satisfied	Completely satisfied	Always	Always
305	Male	> 65 years	Widowed	Graduate	Not Employed	African	Machakos	Monday	Late morning (10.00am- noon)	Follow up	3--5	Less than 30 minutes	Less than 5 minutes	Completely satisfied	Completely satisfied	Always	Always
306	Female	< 20 years	Single	Secondary	Not Employed	African	Kiambu	Monday	Late morning (10.00am- noon)	New Patient	1--2	Less than 30 minutes	5-15 minutes	Completely satisfied	Completely satisfied	Always	Always
307	Female	40 - 65 years	Married	Graduate	Employed	African	Nairobi	Monday	Late morning (10.00am- noon)	New Patient	1--2	61-120 minutes	5-15 minutes	Somewhat not satisfied	Neutral	Never	Rarely
308	Male	20 - 40 years	Single	Graduate	Not Employed	African	Nairobi	Monday	Late morning (10.00am- noon)	New Patient	1--2	Less than 30 minutes	5-15 minutes	Completely satisfied	Completely satisfied	Always	Always
309	Male	20 - 40 years	Single	Graduate	Employed	African	Kiambu	Monday	Late morning (10.00am- noon)	New Patient	1--2	31-60 minutes	5-15 minutes	Somewhat satisfied	Somewhat satisfied	Always	Always
310	Male	< 20 years	Single	Secondary	Not Employed	African	Nairobi	Monday	Early morning(8.00am- 10.00am)	New Patient	0	Less than 30 minutes	5-15 minutes	Completely satisfied	Completely satisfied	Always	Always
311	Male	40 - 65 years	Married	Secondary	Employed	African	Nairobi	Monday	Early morning(8.00am- 10.00am)	Follow up	3--5	31-60 minutes	15-25 minutes	Completely satisfied	Completely satisfied	Always	Always
312	Male	< 20 years	Single	Secondary	Not Employed	African	Nairobi	Monday	Afternoon (noon -4.00pm)	New Patient	1--2	61-120 minutes	5-15 minutes	Neutral	Somewhat satisfied	Occasionally	Occasionally
313	Female	20 - 40 years	Married	Graduate	Employed	African	Machakos	Monday	Late morning (10.00am- noon)	New Patient	1--2	61-120 minutes	5-15 minutes	Neutral	Completely satisfied	Occasionally	Rarely
314	Female	40 - 65 years	Married	Graduate	Employed	African	Nairobi	Tuesday	Late morning (10.00am- noon)	New Patient	1--2	61-120 minutes	5-15 minutes	Not at all satisfied	Neutral	Never	Never
315	Female	40 - 65 years	Married	Graduate	Others (Specify): {other_employ}	African	Nairobi	Monday	Afternoon (noon -4.00pm)	New Patient	More than 5	More than 120 minutes (Specify Time): {wait_time}	5-15 minutes	Not at all satisfied	Somewhat satisfied	Rarely	Rarely
316	Male	40 - 65 years	Married	Others (Specify): {other_educ}	Employed	African	Nairobi	Monday	Early morning(8.00am- 10.00am)	New Patient	1--2	31-60 minutes	5-15 minutes	Somewhat satisfied	Somewhat satisfied	Always	Always
317	Female	20 - 40 years	Single	Others (Specify): {other_educ}	Employed	African	Kiambu	Monday	Evening (4pm-10pm)	New Patient	1--2	61-120 minutes	5-15 minutes	Somewhat not satisfied	Completely satisfied	Always	Always
318	Female	40 - 65 years	Married	Graduate	Not Employed	Asian	Nairobi	Monday	Evening (4pm-10pm)	New Patient	3--5	61-120 minutes	15-25 minutes	Not at all satisfied	Somewhat satisfied	Always	Always
319	Female	20 - 40 years	Married	Graduate	Employed	African	Nairobi	Monday	Early morning(8.00am- 10.00am)	New Patient	1--2	31-60 minutes	5-15 minutes	Somewhat satisfied	Completely satisfied	Occasionally	Always
320	Male	20 - 40 years	Married	Graduate	Employed	African	Nairobi	Monday	Early morning(8.00am- 10.00am)	New Patient	1--2	31-60 minutes	5-15 minutes	Completely satisfied	Completely satisfied	Always	Always
321	Female	40 - 65 years	Married	Graduate	Employed	African	Kiambu	Monday	After midnight (midnight to 8.00am)	New Patient	3--5	31-60 minutes	5-15 minutes	Completely satisfied	Completely satisfied	Always	Always
322	Female	20 - 40 years	Single	Secondary	Not Employed	African	Nairobi	Monday	After midnight (midnight to 8.00am)	New Patient	0	Less than 30 minutes	15-25 minutes	Completely satisfied	Completely satisfied	Always	Always
323	Female	> 65 years	Married	Graduate	Retired	African	Kiambu	Monday	Late morning (10.00am- noon)	New Patient	3--5	31-60 minutes	5-15 minutes	Completely satisfied	Completely satisfied	Always	Always
324	Male	< 20 years	Single	Secondary	Not Employed	African	Nairobi	Monday	Late morning (10.00am- noon)	New Patient	0	31-60 minutes	5-15 minutes	Completely satisfied	Completely satisfied	Always	Always
325	Female	20 - 40 years	Married	Graduate	Employed	African	Nairobi	Monday	Afternoon (noon -4.00pm)	New Patient	3--5	61-120 minutes	5-15 minutes	Not at all satisfied	Completely satisfied	Rarely	Rarely
326	Male	< 20 years	Single	Secondary	Not Employed	African	Nairobi	Tuesday	Afternoon (noon -4.00pm)	New Patient	1--2	31-60 minutes	5-15 minutes	Completely satisfied	Completely satisfied	Always	Always
327	Male	40 - 65 years	Divorced	Graduate	Employed	African	Nairobi	Tuesday	Afternoon (noon -4.00pm)	New Patient	1--2	31-60 minutes	5-15 minutes	Completely satisfied	Completely satisfied	Always	Always
328	Female	20 - 40 years	Single	Graduate	Employed	Caucasian / White	Nairobi	Tuesday	Late morning (10.00am- noon)	New Patient	More than 5	31-60 minutes	15-25 minutes	Completely satisfied	Completely satisfied	Always	Always
329	Female	> 65 years	Widowed	None	Others (Specify): {other_employ}	African	Nyandarua	Tuesday	Late morning (10.00am- noon)	Follow up	More than 5	31-60 minutes	15-25 minutes	Completely satisfied	Completely satisfied	Always	Always
330	Female	20 - 40 years	Married	Graduate	Employed	Asian	Nairobi	Monday	Late morning (10.00am- noon)	New Patient	1--2	31-60 minutes	5-15 minutes	Completely satisfied	Completely satisfied	Always	Always
331	Male	20 - 40 years	Single	Graduate	Employed	Caucasian / White	Nairobi	Tuesday	Afternoon (noon -4.00pm)	New Patient	0	31-60 minutes	5-15 minutes	Somewhat satisfied	Completely satisfied	Always	Always
332	Male	40 - 65 years	Married	Graduate	Employed	African	Nairobi	Tuesday	Late morning (10.00am- noon)	New Patient	1--2	31-60 minutes	5-15 minutes	Completely satisfied	Completely satisfied	Always	Always
333	Female	40 - 65 years	Married	Graduate	Employed	African	Nairobi	Tuesday	Afternoon (noon -4.00pm)	New Patient	3--5	61-120 minutes	5-15 minutes	Neutral	Neutral	Occasionally	Occasionally
334	Male	< 20 years	Single	Secondary	Others (Specify): {other_employ}	African	Nairobi	Wednesday	Afternoon (noon -4.00pm)	Follow up	1--2	61-120 minutes	5-15 minutes	Somewhat not satisfied	Neutral	Rarely	Rarely
335	Male	20 - 40 years	Single	Graduate	Employed	African	Nairobi	Tuesday	Afternoon (noon -4.00pm)		3--5	31-60 minutes	5-15 minutes	Completely satisfied	Completely satisfied	Always	Always
336	Male	40 - 65 years	Married	Graduate	Employed	African	Nairobi	Tuesday	After midnight (midnight to 8.00am)	Follow up	More than 5	31-60 minutes	5-15 minutes	Completely satisfied	Completely satisfied	Always	Always
337	Female	20 - 40 years	Single	Graduate	Not Employed	African	Nairobi	Tuesday	Early morning(8.00am- 10.00am)	New Patient	3--5	31-60 minutes	5-15 minutes	Completely satisfied	Completely satisfied	Always	Always
338	Female	40 - 65 years	Seperated	Graduate	Employed	African	Nairobi	Tuesday	Evening (4pm-10pm)	New Patient	3--5	61-120 minutes	5-15 minutes	Somewhat not satisfied	Neutral	Occasionally	Occasionally
339	Male	> 65 years	Married	Graduate	Employed	African	Kiambu	Tuesday	Afternoon (noon -4.00pm)	Follow up	More than 5	31-60 minutes	More than 25 minutes	Completely satisfied	Completely satisfied	Always	Always
340	Male	20 - 40 years	Married	Post Graduate	Employed	African	Nairobi	Tuesday	Late night (10pm-midnight)	New Patient	3--5	31-60 minutes	5-15 minutes	Completely satisfied	Completely satisfied	Always	Always
341	Female	20 - 40 years	Married	Others (Specify): {other_educ}	Employed	African	Nairobi	Thursday	Late night (10pm-midnight)	New Patient	3--5	31-60 minutes	5-15 minutes	Completely satisfied	Completely satisfied	Always	Always
342	Male	20 - 40 years	Single	Graduate	Employed	African	Nairobi	Thursday	After midnight (midnight to 8.00am)	New Patient	1--2	Less than 30 minutes	More than 25 minutes	Completely satisfied	Completely satisfied	Always	Always
343	Female	40 - 65 years	Married	Graduate	Employed	African	Nairobi	Thursday	Evening (4pm-10pm)	New Patient	3--5	61-120 minutes	15-25 minutes	Neutral	Somewhat satisfied	Occasionally	Occasionally
344	Female	20 - 40 years	Single	Graduate	Not Employed	Asian	Nairobi	Thursday	Evening (4pm-10pm)	Follow up	More than 5	61-120 minutes	15-25 minutes	Somewhat not satisfied	Somewhat satisfied	Always	Always
345	Female	20 - 40 years	Single	Graduate	Employed	African	Nairobi	Thursday	Afternoon (noon -4.00pm)	New Patient	1--2	31-60 minutes	5-15 minutes	Completely satisfied	Completely satisfied	Always	Always
346	Female	20 - 40 years	Single	Post Graduate	Employed	African	Nairobi	Thursday	Late morning (10.00am- noon)	New Patient	1--2	31-60 minutes	5-15 minutes	Completely satisfied	Completely satisfied	Always	Always
347	Male	40 - 65 years	Married	Graduate	Others (Specify): {other_employ}	African	Nairobi	Thursday	Early morning(8.00am- 10.00am)	New Patient	1--2	31-60 minutes	5-15 minutes	Completely satisfied	Completely satisfied	Always	Always
348	Male	20 - 40 years	Single	Graduate	Employed	African	Kiambu	Thursday	Evening (4pm-10pm)	New Patient	1--2	61-120 minutes	5-15 minutes	Somewhat satisfied	Somewhat satisfied	Always	Always
349	Female	20 - 40 years	Married	Graduate	Employed	African	Nairobi	Thursday	Evening (4pm-10pm)	New Patient	1--2	61-120 minutes	5-15 minutes	Somewhat not satisfied	Neutral	Occasionally	Occasionally
350	Male	20 - 40 years	Single	Post Graduate	Employed	African	Nairobi	Thursday	Early morning(8.00am- 10.00am)	New Patient	1--2	Less than 30 minutes	5-15 minutes	Completely satisfied	Completely satisfied	Always	Always
351	Male	40 - 65 years	Married	Post Graduate	Employed	Asian	Nairobi	Monday	Late morning (10.00am- noon)	New Patient	3--5	31-60 minutes	5-15 minutes	Somewhat satisfied	Completely satisfied	Always	Always
352	Female	20 - 40 years	Married	Others (Specify): {other_educ}	Employed	African	Nairobi	Tuesday	Late morning (10.00am- noon)	New Patient	3--5	61-120 minutes	15-25 minutes	Somewhat not satisfied	Somewhat satisfied	Always	Always
353	Female	20 - 40 years	Married	Secondary	Not Employed	African	Kiambu	Monday	Late morning (10.00am- noon)	Follow up	3--5	61-120 minutes	5-15 minutes	Completely satisfied	Completely satisfied	Always	Always
354	Male	20 - 40 years	Married	Graduate	Employed	African	Garissa	Monday	Early morning(8.00am- 10.00am)	New Patient	1--2	31-60 minutes	5-15 minutes	Completely satisfied	Completely satisfied	Always	Always
355	Male	> 65 years	Married	Graduate	Employed	African	Nairobi	Monday	Late morning (10.00am- noon)	New Patient	0	61-120 minutes	15-25 minutes	Not at all satisfied	Completely satisfied	Occasionally	Occasionally
356	Female	20 - 40 years	Married	Post Graduate	Employed	African	Kiambu	Monday	Early morning(8.00am- 10.00am)	Follow up	3--5	61-120 minutes	5-15 minutes	Somewhat not satisfied	Neutral	Always	Always
357	Female	40 - 65 years	Married	Others (Specify): {other_educ}	Employed	African	Kiambu	Sunday	Evening (4pm-10pm)	New Patient	More than 5	31-60 minutes	5-15 minutes	Completely satisfied	Completely satisfied	Always	Always
358	Female	40 - 65 years	Seperated	Graduate	Employed	African	Machakos	Sunday	Late morning (10.00am- noon)	New Patient	0	31-60 minutes	5-15 minutes	Completely satisfied	Completely satisfied	Always	Always
359	Male	> 65 years	Married	PhD	Employed	African	Kiambu	Sunday	Late morning (10.00am- noon)	New Patient	3--5	31-60 minutes	Less than 5 minutes	Somewhat satisfied	Completely satisfied	Always	Always
360	Female	> 65 years	Married	Post Graduate	Retired	African	Nairobi	Sunday	Late morning (10.00am- noon)	Follow up	More than 5	Less than 30 minutes	Less than 5 minutes	Completely satisfied	Completely satisfied	Always	Always
361	Male	< 20 years	Single	Secondary	Not Employed	Caucasian / White	Nairobi	Sunday	Early morning(8.00am- 10.00am)	New Patient	0	Less than 30 minutes	5-15 minutes	Completely satisfied	Completely satisfied	Always	Always
362	Male	20 - 40 years	Single	Graduate	Employed	African	Nairobi	Sunday	Early morning(8.00am- 10.00am)	New Patient	0	Less than 30 minutes	15-25 minutes	Completely satisfied	Completely satisfied	Always	Always
363	Male	20 - 40 years	Married	Graduate	Employed	African	Kiambu	Sunday	Early morning(8.00am- 10.00am)	New Patient	1--2	Less than 30 minutes	5-15 minutes	Completely satisfied	Completely satisfied	Always	Always
364	Female	20 - 40 years	Single	Graduate	Employed	African	Nairobi	Friday	Evening (4pm-10pm)	New Patient	1--2	61-120 minutes	5-15 minutes	Not at all satisfied	Neutral	Occasionally	Occasionally
365	Male	> 65 years	Widowed	Graduate	Retired	Caucasian / White	Nairobi	Sunday	Late morning (10.00am- noon)	New Patient	1--2	31-60 minutes	15-25 minutes	Completely satisfied	Completely satisfied	Always	Always
366	Male	< 20 years	Single	Secondary	Not Employed	African	Nairobi	Sunday	Early morning(8.00am- 10.00am)	New Patient	0	Less than 30 minutes	5-15 minutes	Completely satisfied	Completely satisfied	Always	Always
367	Male	40 - 65 years	Married	Secondary	Employed	Caucasian / White	Kiambu	Sunday	Afternoon (noon -4.00pm)	New Patient	1--2	61-120 minutes	5-15 minutes	Not at all satisfied	Somewhat satisfied	Never	Never
368	Female	40 - 65 years	Married	Graduate	Employed	African	Muranga	Sunday	Afternoon (noon -4.00pm)	New Patient	0	31-60 minutes	5-15 minutes	Completely satisfied	Completely satisfied	Always	Always
369	Male	20 - 40 years	Single	Post Graduate	Employed	African	Nairobi	Friday	Early morning(8.00am- 10.00am)	New Patient	3--5	31-60 minutes	5-15 minutes	Completely satisfied	Completely satisfied	Always	Always
370	Male	20 - 40 years	Married	Secondary	Employed	African	Nairobi	Sunday	Afternoon (noon -4.00pm)	New Patient	1--2	31-60 minutes	5-15 minutes	Somewhat satisfied	Completely satisfied	Occasionally	Occasionally
371	Male	40 - 65 years	Married	Graduate	Employed	African	Tharaka Nithi	Sunday	Late morning (10.00am- noon)	New Patient	0	31-60 minutes	15-25 minutes	Completely satisfied	Completely satisfied	Always	Always
372	Female	< 20 years	Single	Secondary	Not Employed	African	Nairobi	Saturday	Early morning(8.00am- 10.00am)	New Patient	1--2	31-60 minutes	5-15 minutes	Completely satisfied	Completely satisfied	Always	Always
373	Male	20 - 40 years	Single	Graduate	Employed	African	Nairobi	Saturday	Early morning(8.00am- 10.00am)	New Patient	More than 5	31-60 minutes	15-25 minutes	Completely satisfied	Completely satisfied	Always	Always
374	Female	40 - 65 years	Married	Graduate	Employed	African	Nairobi	Saturday	Late morning (10.00am- noon)	New Patient	1--2	31-60 minutes	More than 25 minutes	Completely satisfied	Completely satisfied	Always	Always
375	Female	20 - 40 years	Single	Others (Specify): {other_educ}	Employed	African	Kiambu	Saturday	Afternoon (noon -4.00pm)	Follow up	3--5	61-120 minutes	5-15 minutes	Somewhat satisfied	Somewhat satisfied	Always	Always
376	Female	40 - 65 years	Married	Post Graduate	Employed	African	Nairobi	Saturday	Evening (4pm-10pm)	New Patient	3--5	61-120 minutes	5-15 minutes	Neutral	Neutral	Occasionally	Occasionally
377	Female	20 - 40 years	Single	Post Graduate	Employed	African	Nairobi	Saturday	Evening (4pm-10pm)	New Patient	1--2	31-60 minutes	5-15 minutes	Completely satisfied	Completely satisfied	Always	Always
378	Female	20 - 40 years	Married	Graduate	Not Employed	African	Nairobi	Saturday	Evening (4pm-10pm)	New Patient	1--2	61-120 minutes	5-15 minutes	Somewhat not satisfied	Somewhat satisfied	Occasionally	Occasionally
379	Female	< 20 years	Single	Secondary	Employed	Asian	Nairobi	Saturday	Evening (4pm-10pm)	Follow up	3--5	31-60 minutes	5-15 minutes	Completely satisfied	Completely satisfied	Always	Always
380	Male	> 65 years	Married	Post Graduate	Retired	African	Meru	Saturday	Afternoon (noon -4.00pm)	New Patient	More than 5	31-60 minutes	5-15 minutes	Completely satisfied	Completely satisfied	Always	Always
381	Male	20 - 40 years	Married	Graduate	Employed	African	Nairobi	Saturday	Afternoon (noon -4.00pm)	New Patient	3--5	61-120 minutes	5-15 minutes	Neutral	Somewhat satisfied	Occasionally	Occasionally
382	Male	20 - 40 years	Married	Graduate	Employed	African	Nairobi	Saturday	Late night (10pm-midnight)	New Patient	1--2	31-60 minutes	5-15 minutes	Completely satisfied	Completely satisfied	Always	Always
383	Female	20 - 40 years	Single	Graduate	Employed	African	Nairobi	Saturday	After midnight (midnight to 8.00am)	New Patient	3--5	31-60 minutes	More than 25 minutes	Completely satisfied	Completely satisfied	Always	Always
384	Female	20 - 40 years	Married	Graduate	Employed	African	Nairobi	Saturday	Late morning (10.00am- noon)	New Patient	More than 5	31-60 minutes	15-25 minutes	Completely satisfied	Completely satisfied	Always	Always
385	Male	> 65 years	Widowed	Post Graduate	Employed	African	Nairobi	Saturday	Afternoon (noon -4.00pm)	Follow up	3--5	31-60 minutes	5-15 minutes	Completely satisfied	Completely satisfied	Always	Always
386	Female	20 - 40 years	Married	Graduate	Employed	African	Nairobi	Saturday	Evening (4pm-10pm)	New Patient	1--2	31-60 minutes	5-15 minutes	Completely satisfied	Completely satisfied	Always	Always
387	Male	20 - 40 years	Married	Graduate	Employed	Asian	Nairobi	Saturday	After midnight (midnight to 8.00am)	New Patient	1--2	31-60 minutes	5-15 minutes	Completely satisfied	Completely satisfied	Always	Always
388	Female	20 - 40 years	Married	Post Graduate	Employed	African	Nairobi	Saturday	Late morning (10.00am- noon)	Follow up	3--5	31-60 minutes	5-15 minutes	Completely satisfied	Completely satisfied	Always	Always
389	Female	40 - 65 years	Married	PhD	Employed	African	Nairobi	Saturday	Evening (4pm-10pm)	New Patient	1--2	61-120 minutes	5-15 minutes	Somewhat not satisfied	Somewhat satisfied	Rarely	Rarely
390	Female	20 - 40 years	Married	Graduate	Employed	African	Nairobi	Saturday	Evening (4pm-10pm)	New Patient	0	31-60 minutes	5-15 minutes	Completely satisfied	Completely satisfied	Always	Always
391	Female	> 65 years	Married	None	Employed	African	Machakos	Saturday	Late morning (10.00am- noon)	New Patient	3--5	31-60 minutes	15-25 minutes	Completely satisfied	Completely satisfied	Always	Always
392	Female	20 - 40 years	Single	Post Graduate	Employed	African	Nairobi	Saturday	Evening (4pm-10pm)	New Patient	1--2	31-60 minutes	5-15 minutes	Somewhat satisfied	Somewhat satisfied	Occasionally	Occasionally
393	Male	20 - 40 years	Single	Graduate	Employed	Asian	Nairobi	Saturday	Afternoon (noon -4.00pm)	New Patient	0	31-60 minutes	5-15 minutes	Completely satisfied	Completely satisfied	Always	Always
394	Male	< 20 years	Single	Secondary	Not Employed	African	Nairobi	Saturday	Late morning (10.00am- noon)	New Patient	0	31-60 minutes	5-15 minutes	Completely satisfied	Completely satisfied	Always	Always
395	Female	20 - 40 years	Married	Graduate	Employed	African	Kiambu	Saturday	Evening (4pm-10pm)	Follow up	3--5	61-120 minutes	5-15 minutes	Not at all satisfied	Somewhat satisfied	Rarely	Rarely
396	Male	20 - 40 years	Married	Post Graduate	Employed	African	Nairobi	Saturday	Evening (4pm-10pm)	New Patient	1--2	31-60 minutes	15-25 minutes	Completely satisfied	Completely satisfied	Always	Always
397	Male	40 - 65 years	Married	Graduate	Employed	African	Nairobi	Saturday	Late night (10pm-midnight)	New Patient	3--5	31-60 minutes	5-15 minutes	Completely satisfied	Completely satisfied	Always	Always
398	Male	> 65 years	Widowed	Graduate	Retired	Caucasian / White	Nairobi	Saturday	After midnight (midnight to 8.00am)	New Patient	More than 5	Less than 30 minutes	More than 25 minutes	Completely satisfied	Completely satisfied	Always	Always
399	Female	20 - 40 years	Married	Graduate	Not Employed	African	Nairobi	Saturday	Late night (10pm-midnight)	Follow up	1--2	31-60 minutes	5-15 minutes	Completely satisfied	Completely satisfied	Always	Always
400	Female	20 - 40 years	Married	Others (Specify): {other_educ}	Employed	African	Nairobi	Saturday	Evening (4pm-10pm)	New Patient	1--2	31-60 minutes	15-25 minutes	Completely satisfied	Completely satisfied	Always	Always
401	Male	20 - 40 years	Widowed	Graduate	Not Employed	African	Kajiado	Sunday	Afternoon (noon -4.00pm)	Follow up	1--2	61-120 minutes	5-15 minutes	Neutral	Somewhat satisfied	Occasionally	Occasionally
402	Female	20 - 40 years	Married	Graduate	Employed	African	Nairobi	Saturday	Evening (4pm-10pm)	New Patient	1--2	61-120 minutes	5-15 minutes	Neutral	Not at all satisfied	Occasionally	Occasionally
403	Female	20 - 40 years	Single	Graduate	Not Employed	African	Nairobi	Sunday	Afternoon (noon -4.00pm)	New Patient	1--2	61-120 minutes	15-25 minutes	Somewhat not satisfied	Completely satisfied	Occasionally	Occasionally
404	Female	20 - 40 years	Married	Post Graduate	Employed	African	Mombasa	Sunday	Afternoon (noon -4.00pm)	Follow up	More than 5	31-60 minutes	5-15 minutes	Somewhat satisfied	Completely satisfied	Always	Always
405	Female	< 20 years	Single	Secondary	Not Employed	African	Kajiado	Sunday	Early morning(8.00am- 10.00am)	New Patient	0	Less than 30 minutes	5-15 minutes	Completely satisfied	Completely satisfied	Always	Always
406	Female	20 - 40 years	Married	Graduate	Employed	African	Kiambu	Sunday	Early morning(8.00am- 10.00am)	New Patient	1--2	Less than 30 minutes	5-15 minutes	Completely satisfied	Completely satisfied	Always	Always
407	Male	40 - 65 years	Married	Graduate	Retired	African	Kiambu	Saturday	Evening (4pm-10pm)	New Patient	3--5	31-60 minutes	5-15 minutes	Somewhat satisfied	Completely satisfied	Always	Always
408	Female	40 - 65 years	Married	Secondary	Employed	African	Nairobi	Saturday	Evening (4pm-10pm)	New Patient	3--5	61-120 minutes	5-15 minutes	Not at all satisfied	Neutral	Rarely	Rarely
409	Female	20 - 40 years	Single	Post Graduate	Employed	African	Kiambu	Saturday	Afternoon (noon -4.00pm)	New Patient	1--2	31-60 minutes	5-15 minutes	Neutral	Neutral	Rarely	Rarely
410	Male	< 20 years	Single	Secondary	Not Employed	African	Nairobi	Saturday	Evening (4pm-10pm)	Follow up	1--2	31-60 minutes	15-25 minutes	Somewhat satisfied	Completely satisfied	Always	Always
411	Female	20 - 40 years	Married	Graduate	Not Employed	African	Machakos	Saturday	Evening (4pm-10pm)	New Patient	0	31-60 minutes	15-25 minutes	Completely satisfied	Completely satisfied	Always	Always
412	Female	20 - 40 years	Single	Post Graduate	Employed	African	Nairobi	Saturday	Afternoon (noon -4.00pm)	Follow up	1--2	61-120 minutes	5-15 minutes	Neutral	Somewhat satisfied	Occasionally	Occasionally
413	Male	20 - 40 years	Single	Others (Specify): {other_educ}	Employed	African	Kiambu	Saturday	Evening (4pm-10pm)	New Patient	1--2	61-120 minutes	5-15 minutes	Somewhat not satisfied	Neutral	Occasionally	Occasionally
414	Female	20 - 40 years	Single	Graduate	Employed	African	Machakos	Saturday	Late morning (10.00am- noon)	New Patient	1--2	31-60 minutes	Less than 5 minutes	Completely satisfied	Completely satisfied	Always	Always
415	Male	20 - 40 years	Single	Graduate	Not Employed	African	Nairobi	Saturday	Late morning (10.00am- noon)	New Patient	0	31-60 minutes	5-15 minutes	Completely satisfied	Completely satisfied	Always	Always
416	Female	< 20 years	Single	Secondary	Not Employed	Caucasian / White	Nairobi	Saturday	Late morning (10.00am- noon)	New Patient	0	Less than 30 minutes	5-15 minutes	Completely satisfied	Completely satisfied	Always	Always
417	Female	20 - 40 years	Single	Graduate	Employed	African	Nairobi	Saturday	Afternoon (noon -4.00pm)	New Patient	1--2	61-120 minutes	5-15 minutes	Not at all satisfied	Somewhat satisfied	Occasionally	Occasionally
418	Male	40 - 65 years	Married	Graduate	Employed	Asian	Nairobi	Saturday	Late night (10pm-midnight)	Follow up	0	31-60 minutes	5-15 minutes	Completely satisfied	Completely satisfied	Always	Always
419	Male	40 - 65 years	Married	Graduate	Employed	African	Kirinyaga	Saturday	Afternoon (noon -4.00pm)	Follow up	3--5	31-60 minutes	5-15 minutes	Completely satisfied	Completely satisfied	Always	Always
420	Female	40 - 65 years	Married	Graduate	Employed	African	Kiambu	Friday	Afternoon (noon -4.00pm)	Follow up	More than 5	61-120 minutes	5-15 minutes	Not at all satisfied	Somewhat satisfied	Occasionally	Occasionally
421	Male	20 - 40 years	Single	Secondary	Not Employed	African	Kiambu	Friday	Afternoon (noon -4.00pm)	New Patient	0	31-60 minutes	15-25 minutes	Completely satisfied	Completely satisfied	Always	Always
422	Male	20 - 40 years	Married	Graduate	Employed	African	Kiambu	Friday	Early morning(8.00am- 10.00am)	New Patient	1--2	Less than 30 minutes	5-15 minutes	Completely satisfied	Completely satisfied	Always	Always
423	Female	40 - 65 years	Married	Graduate	Employed	African	Nairobi	Friday	Late morning (10.00am- noon)	New Patient	1--2	31-60 minutes	Less than 5 minutes	Somewhat satisfied	Completely satisfied	Occasionally	Occasionally
424	Male	< 20 years	Single	Secondary	Not Employed	African	Nairobi	Friday	Early morning(8.00am- 10.00am)	New Patient	0	Less than 30 minutes	5-15 minutes	Completely satisfied	Completely satisfied	Always	Always
425	Male	20 - 40 years	Seperated	Secondary	Employed	African	Narok	Friday	Late morning (10.00am- noon)	New Patient	1--2	31-60 minutes	5-15 minutes	Completely satisfied	Somewhat satisfied	Occasionally	Occasionally
426	Male	< 20 years	Single	Secondary	Others (Specify): {other_employ}	African	Nairobi	Wednesday	Late morning (10.00am- noon)	New Patient	1--2	31-60 minutes	5-15 minutes	Completely satisfied	Completely satisfied	Always	Always
427	Male	20 - 40 years	Single	Graduate	Employed	African	Nairobi	Wednesday	Late morning (10.00am- noon)	New Patient	1--2	31-60 minutes	15-25 minutes	Somewhat satisfied	Somewhat satisfied	Occasionally	Occasionally
428	Female	40 - 65 years	Single	Graduate	Employed	African	Kiambu	Wednesday	Late morning (10.00am- noon)	New Patient	More than 5	61-120 minutes	15-25 minutes	Neutral	Somewhat satisfied	Occasionally	Occasionally
429	Male	40 - 65 years	Married	Graduate	Employed	African	Nairobi	Wednesday	Afternoon (noon -4.00pm)	New Patient	1--2	31-60 minutes	5-15 minutes	Completely satisfied	Completely satisfied	Occasionally	Occasionally
430	Female	20 - 40 years	Single	Graduate	Employed	African	Nairobi	Wednesday	Afternoon (noon -4.00pm)	New Patient	1--2	61-120 minutes	5-15 minutes	Neutral	Somewhat satisfied	Occasionally	Occasionally
431	Female	40 - 65 years	Married	Graduate	Employed	African	Nairobi	Wednesday	Evening (4pm-10pm)	New Patient	1--2	61-120 minutes	5-15 minutes	Neutral	Somewhat satisfied	Occasionally	Occasionally
432	Male	20 - 40 years	Single	Post Graduate	Employed	African	Nairobi	Wednesday	After midnight (midnight to 8.00am)	New Patient	1--2	Less than 30 minutes	15-25 minutes	Completely satisfied	Completely satisfied	Always	Always
433	Female	< 20 years	Single	Primary	Not Employed	African	Nairobi	Wednesday	Afternoon (noon -4.00pm)	New Patient	0	31-60 minutes	5-15 minutes	Completely satisfied	Completely satisfied	Always	Always
434	Male	20 - 40 years	Single	Graduate	Employed	African	Nairobi	Wednesday	Afternoon (noon -4.00pm)	New Patient	1--2	31-60 minutes	5-15 minutes	Somewhat satisfied	Somewhat satisfied	Occasionally	Occasionally
435	Male	> 65 years	Married	None	Not Employed	African	Kirinyaga	Wednesday	Afternoon (noon -4.00pm)	New Patient	1--2	31-60 minutes	More than 25 minutes	Completely satisfied	Completely satisfied	Always	Always
436	Male	20 - 40 years	Married	Post Graduate	Employed	African	Nairobi	Wednesday	Late morning (10.00am- noon)	New Patient	1--2	31-60 minutes	5-15 minutes	Completely satisfied	Completely satisfied	Always	Always
437	Female	> 65 years	Widowed	None	Retired	African	Kiambu	Wednesday	Evening (4pm-10pm)	Follow up	More than 5	61-120 minutes	5-15 minutes	Neutral	Somewhat satisfied	Occasionally	Occasionally
438	Female	20 - 40 years	Married	Graduate	Employed	African	Nairobi	Wednesday	Evening (4pm-10pm)	New Patient	1--2	31-60 minutes	5-15 minutes	Completely satisfied	Completely satisfied	Always	Always
439	Male	40 - 65 years	Married	PhD	Employed	African	Nairobi	Wednesday	Afternoon (noon -4.00pm)	New Patient	3--5	31-60 minutes	5-15 minutes	Completely satisfied	Completely satisfied	Always	Always
440	Female	20 - 40 years	Single	Graduate	Employed	African	Nairobi	Wednesday	After midnight (midnight to 8.00am)	New Patient	1--2	31-60 minutes	15-25 minutes	Completely satisfied	Completely satisfied	Always	Always
441	Female	20 - 40 years	Single	Graduate	Not Employed	African	Nairobi	Thursday	Late morning (10.00am- noon)	New Patient	1--2	31-60 minutes	5-15 minutes	Somewhat satisfied	Somewhat satisfied	Always	Always
442	Female	20 - 40 years	Married	Post Graduate	Employed	African	Nairobi	Thursday	Late night (10pm-midnight)	New Patient	1--2	61-120 minutes	15-25 minutes	Neutral	Somewhat satisfied	Occasionally	Occasionally
443	Female	40 - 65 years	Divorced	Graduate	Employed	African	Nairobi	Thursday	Evening (4pm-10pm)	New Patient	3--5	31-60 minutes	5-15 minutes	Completely satisfied	Completely satisfied	Always	Always
444	Male	20 - 40 years	Married	Graduate	Employed	Caucasian / White	Nairobi	Thursday	Evening (4pm-10pm)	New Patient	0	31-60 minutes	More than 25 minutes	Completely satisfied	Completely satisfied	Always	Always
445	Female	20 - 40 years	Single	Graduate	Employed	African	Nairobi	Thursday	After midnight (midnight to 8.00am)	New Patient	3--5	Less than 30 minutes	15-25 minutes	Completely satisfied	Completely satisfied	Always	Always
446	Female	40 - 65 years	Married	Graduate	Employed	African	Kiambu	Thursday	Evening (4pm-10pm)	New Patient	1--2	61-120 minutes	5-15 minutes	Somewhat not satisfied	Neutral	Rarely	Rarely
447	Female	> 65 years	Widowed	None	Retired	African	Nakuru	Thursday	Afternoon (noon -4.00pm)	Follow up	3--5	31-60 minutes	More than 25 minutes	Completely satisfied	Completely satisfied	Always	Always
448	Male	40 - 65 years	Married	PhD	Employed	African	Nairobi	Friday	Evening (4pm-10pm)	New Patient	3--5	61-120 minutes	5-15 minutes	Not at all satisfied	Neutral	Rarely	Rarely
449	Male	< 20 years	Single	Primary	Not Employed	African	Nairobi	Friday	Early morning(8.00am- 10.00am)	New Patient	3--5	31-60 minutes	5-15 minutes	Completely satisfied	Completely satisfied	Always	Always
450	Male	20 - 40 years	Married	Others (Specify): {other_educ}	Employed	African	Nairobi	Friday	Afternoon (noon -4.00pm)	New Patient	1--2	31-60 minutes	5-15 minutes	Completely satisfied	Completely satisfied	Always	Always
451	Female	20 - 40 years	Married	Secondary	Not Employed	African	Nairobi	Friday	Early morning(8.00am- 10.00am)	New Patient	1--2	61-120 minutes	5-15 minutes	Not at all satisfied	Somewhat satisfied	Occasionally	Occasionally
452	Male	20 - 40 years	Single	Graduate	Not Employed	African	Nairobi	Friday	Afternoon (noon -4.00pm)	New Patient	3--5	61-120 minutes	5-15 minutes	Neutral	Somewhat satisfied	Occasionally	Occasionally
453	Female	40 - 65 years	Married	Post Graduate	Employed	African	Nairobi	Sunday	Evening (4pm-10pm)	New Patient	0	31-60 minutes	5-15 minutes	Somewhat not satisfied	Somewhat satisfied	Occasionally	Occasionally
454	Female	40 - 65 years	Widowed	Post Graduate	Retired	Caucasian / White	Nairobi	Friday	Evening (4pm-10pm)	New Patient	0	31-60 minutes	5-15 minutes	Completely satisfied	Completely satisfied	Always	Always
455	Female	40 - 65 years	Married	Graduate	Retired	African	Nairobi	Friday	Afternoon (noon -4.00pm)	Follow up	3--5	61-120 minutes	Less than 5 minutes	Somewhat not satisfied	Neutral	Occasionally	Occasionally
456	Male	> 65 years	Married	Graduate	Retired	African	Kiambu	Friday	Evening (4pm-10pm)	New Patient	3--5	31-60 minutes	5-15 minutes	Completely satisfied	Completely satisfied	Always	Always
457	Female	< 20 years	Single	Secondary	Not Employed	African	Nairobi	Friday	Late night (10pm-midnight)	New Patient	1--2	31-60 minutes	5-15 minutes	Completely satisfied	Completely satisfied	Always	Always
458	Male	40 - 65 years	Married	Graduate	Employed	African	Nairobi	Thursday	Afternoon (noon -4.00pm)	New Patient	3--5	61-120 minutes	5-15 minutes	Somewhat not satisfied	Neutral	Occasionally	Occasionally
459	Female	20 - 40 years	Married	Post Graduate	Employed	African	Nairobi	Monday	Early morning(8.00am- 10.00am)	New Patient	1--2	31-60 minutes	5-15 minutes	Not at all satisfied	Neutral	Occasionally	Occasionally
460	Male	20 - 40 years	Married	Graduate	Employed	African	Kiambu	Sunday	Late morning (10.00am- noon)	New Patient	0	31-60 minutes	Less than 5 minutes	Somewhat satisfied	Completely satisfied	Always	Always
461	Female	40 - 65 years	Married	Post Graduate	Employed	Asian	Nairobi	Thursday	Late morning (10.00am- noon)	Follow up	1--2	Less than 30 minutes	15-25 minutes	Completely satisfied	Completely satisfied	Always	Always
462	Female	20 - 40 years	Single	Graduate	Employed	African	Nairobi	Thursday	Early morning(8.00am- 10.00am)	New Patient	1--2	Less than 30 minutes	5-15 minutes	Completely satisfied	Completely satisfied	Always	Always
463	Male	20 - 40 years	Single	Graduate	Not Employed	African	Nairobi	Thursday	Early morning(8.00am- 10.00am)	New Patient	0	Less than 30 minutes	Less than 5 minutes	Completely satisfied	Completely satisfied	Always	Always
464	Female	40 - 65 years	Widowed	Post Graduate	Employed	African	Kiambu	Saturday	Afternoon (noon -4.00pm)	Follow up	3--5	31-60 minutes	Less than 5 minutes	Completely satisfied	Completely satisfied	Always	Always
465	Male	> 65 years	Married	Secondary	Retired	African	Nairobi	Thursday	Afternoon (noon -4.00pm)	New Patient	1--2	31-60 minutes	5-15 minutes	Somewhat satisfied	Completely satisfied	Occasionally	Occasionally
466	Male	20 - 40 years	Single	Post Graduate	Employed	African	Nairobi	Thursday	Afternoon (noon -4.00pm)	New Patient	0	31-60 minutes	5-15 minutes	Completely satisfied	Completely satisfied	Always	Always
467	Male	40 - 65 years	Married	Graduate	Not Employed	African	Nairobi	Thursday	Late night (10pm-midnight)	New Patient	3--5	61-120 minutes	5-15 minutes	Not at all satisfied	Neutral	Occasionally	Occasionally
468	Female	20 - 40 years	Married	Graduate	Employed	African	Nairobi	Monday	Afternoon (noon -4.00pm)	New Patient	1--2	61-120 minutes	5-15 minutes	Not at all satisfied	Neutral	Rarely	Rarely
469	Female	40 - 65 years	Single	Post Graduate	Employed	African	Muranga	Wednesday	Late morning (10.00am- noon)	New Patient	0	Less than 30 minutes	5-15 minutes	Completely satisfied	Completely satisfied	Always	Always
470	Male	40 - 65 years	Married	Post Graduate	Employed	African	Nairobi	Wednesday	Afternoon (noon -4.00pm)	New Patient	1--2	61-120 minutes	5-15 minutes	Somewhat not satisfied	Somewhat satisfied	Occasionally	Occasionally
471	Female	< 20 years	Single	Secondary	Not Employed	African	Nairobi	Sunday	Early morning(8.00am- 10.00am)	New Patient	1--2	Less than 30 minutes	5-15 minutes	Completely satisfied	Completely satisfied	Always	Always
472	Female	20 - 40 years	Single	Graduate	Not Employed	African	Kajiado	Wednesday	Afternoon (noon -4.00pm)	New Patient	1--2	31-60 minutes	Less than 5 minutes	Completely satisfied	Completely satisfied	Always	Always
473	Male	40 - 65 years	Widowed	Graduate	Retired	African	Kiambu	Wednesday	Afternoon (noon -4.00pm)	Follow up	3--5	31-60 minutes	5-15 minutes	Somewhat satisfied	Somewhat satisfied	Occasionally	Occasionally
474	Female	40 - 65 years	Married	Graduate	Employed	African	Nairobi	Wednesday	Early morning(8.00am- 10.00am)	New Patient	3--5	Less than 30 minutes	5-15 minutes	Completely satisfied	Completely satisfied	Always	Always
475	Male	20 - 40 years	Single	Post Graduate	Employed	African	Nairobi	Friday	Afternoon (noon -4.00pm)	New Patient	0	Less than 30 minutes	5-15 minutes	Somewhat satisfied	Somewhat satisfied	Occasionally	Occasionally
476	Male	20 - 40 years	Single	Post Graduate	Employed	Asian	Nairobi	Monday	Afternoon (noon -4.00pm)	New Patient	0	61-120 minutes	5-15 minutes	Somewhat not satisfied	Neutral	Rarely	Rarely
477	Female	40 - 65 years	Married	Graduate	Employed	African	Nairobi	Monday	Evening (4pm-10pm)	New Patient	3--5	61-120 minutes	15-25 minutes	Somewhat not satisfied	Neutral	Rarely	Rarely
478	Male	< 20 years	Single	Secondary	Not Employed	Caucasian / White	Nairobi	Monday	Late night (10pm-midnight)	New Patient	1--2	31-60 minutes	15-25 minutes	Somewhat satisfied	Somewhat satisfied	Occasionally	Occasionally
479	Female	20 - 40 years	Married	Graduate	Employed	Asian	Nairobi	Monday	Late morning (10.00am- noon)	New Patient	3--5	31-60 minutes	Less than 5 minutes	Completely satisfied	Completely satisfied	Always	Always
480	Female	20 - 40 years	Single	Secondary	Not Employed	African	Nairobi	Monday	Late morning (10.00am- noon)	New Patient	1--2	31-60 minutes	15-25 minutes	Somewhat satisfied	Somewhat satisfied	Occasionally	Occasionally
481	Female	> 65 years	Married	Secondary	Retired	African	Taita Taveta	Monday	Afternoon (noon -4.00pm)	Follow up	1--2	61-120 minutes	15-25 minutes	Neutral	Somewhat satisfied	Occasionally	Occasionally
482	Male	20 - 40 years	Single	Secondary	Not Employed	African	Nairobi	Monday	Late night (10pm-midnight)	New Patient	1--2	61-120 minutes	15-25 minutes	Somewhat not satisfied	Somewhat satisfied	Rarely	Rarely
483	Male	20 - 40 years	Married	Post Graduate	Employed	African	Nairobi	Monday	Late night (10pm-midnight)	New Patient	0	31-60 minutes	5-15 minutes	Completely satisfied	Completely satisfied	Always	Always
484	Male	40 - 65 years	Widowed	Graduate	Retired	African	Nairobi	Monday	Afternoon (noon -4.00pm)	New Patient	3--5	31-60 minutes	5-15 minutes	Somewhat satisfied	Completely satisfied	Always	Always
485	Male	20 - 40 years	Married	Graduate	Employed	African	Nairobi	Monday	Late night (10pm-midnight)	New Patient	3--5	61-120 minutes	More than 25 minutes	Neutral	Somewhat satisfied	Occasionally	Occasionally
486	Male	40 - 65 years	Single	Post Graduate	Employed	African	Nairobi	Monday	Afternoon (noon -4.00pm)	New Patient	1--2	31-60 minutes	5-15 minutes	Completely satisfied	Completely satisfied	Always	Always
487	Male	20 - 40 years	Single	Graduate	Employed	African	Nairobi	Monday	Evening (4pm-10pm)	New Patient	1--2	61-120 minutes	5-15 minutes	Somewhat not satisfied	Somewhat satisfied	Occasionally	Occasionally
488	Female	20 - 40 years	Single	Graduate	Not Employed	Caucasian / White	Nairobi	Monday	Evening (4pm-10pm)	New Patient	0	61-120 minutes	Less than 5 minutes	Somewhat not satisfied	Somewhat satisfied	Rarely	Rarely
489	Male	40 - 65 years	Married	Graduate	Employed	Caucasian / White	Nairobi	Monday	Afternoon (noon -4.00pm)	New Patient	1--2	31-60 minutes	15-25 minutes	Completely satisfied	Completely satisfied	Always	Always
490	Male	20 - 40 years	Married	Graduate	Employed	African	Nairobi	Tuesday	Late morning (10.00am- noon)	Follow up	3--5	Less than 30 minutes	5-15 minutes	Completely satisfied	Completely satisfied	Always	Always
491	Female	20 - 40 years	Single	Secondary	Employed	African	Nairobi	Tuesday	Late morning (10.00am- noon)	New Patient	1--2	Less than 30 minutes	Less than 5 minutes	Completely satisfied	Completely satisfied	Always	Always
492	Female	< 20 years	Single	Secondary	Not Employed	Asian	Nairobi	Tuesday	Afternoon (noon -4.00pm)	New Patient	0	31-60 minutes	5-15 minutes	Completely satisfied	Completely satisfied	Always	Always
493	Female	40 - 65 years	Married	Graduate	Employed	African	Nairobi	Tuesday	After midnight (midnight to 8.00am)	New Patient	3--5	Less than 30 minutes	More than 25 minutes	Completely satisfied	Completely satisfied	Always	Always
494	Female	20 - 40 years	Single	Secondary	Employed	African	Nairobi	Tuesday	Afternoon (noon -4.00pm)	Follow up	1--2	61-120 minutes	Less than 5 minutes	Not at all satisfied	Neutral	Never	Never
495	Male	40 - 65 years	Seperated	PhD	Employed	African	Nairobi	Wednesday	Late morning (10.00am- noon)	Follow up	1--2	31-60 minutes	5-15 minutes	Somewhat satisfied	Somewhat satisfied	Always	Always
496	Female	20 - 40 years	Married	Others (Specify): {other_educ}	Employed	African	Nairobi	Wednesday	Late night (10pm-midnight)	New Patient	1--2	31-60 minutes	Less than 5 minutes	Completely satisfied	Completely satisfied	Always	Always
497	Male	> 65 years	Married	None	Others (Specify): {other_employ}	African	Narok	Wednesday	Afternoon (noon -4.00pm)	Follow up	3--5	31-60 minutes	15-25 minutes	Completely satisfied	Completely satisfied	Always	Always
498	Female	20 - 40 years	Single	Graduate	Employed	African	Nairobi	Wednesday	Evening (4pm-10pm)	New Patient	3--5	61-120 minutes	15-25 minutes	Not at all satisfied	Neutral	Rarely	Rarely
499	Female	40 - 65 years	Divorced	Graduate	Employed	African	Nairobi	Wednesday	Late night (10pm-midnight)	New Patient	1--2	31-60 minutes	Less than 5 minutes	Somewhat satisfied	Somewhat satisfied	Always	Always
500	Male	20 - 40 years	Married	Graduate	Employed	African	Nairobi	Wednesday	After midnight (midnight to 8.00am)	New Patient	More than 5	Less than 30 minutes	5-15 minutes	Completely satisfied	Completely satisfied	Always	Always
501	Male	20 - 40 years	Single	Post Graduate	Employed	African	Nairobi	Wednesday	Late morning (10.00am- noon)	Follow up	3--5	61-120 minutes	Less than 5 minutes	Somewhat not satisfied	Somewhat satisfied	Occasionally	Occasionally
502	Male	20 - 40 years	Single	Secondary	Not Employed	African	Kiambu	Wednesday	Late morning (10.00am- noon)	New Patient	1--2	Less than 30 minutes	5-15 minutes	Completely satisfied	Completely satisfied	Always	Always
503	Male	< 20 years	Single	Graduate	Not Employed	Caucasian / White	Nairobi	Wednesday	Evening (4pm-10pm)	New Patient	1--2	Less than 30 minutes	5-15 minutes	Completely satisfied	Completely satisfied	Always	Always
504	Male	40 - 65 years	Married	Graduate	Employed	African	Nairobi	Wednesday	After midnight (midnight to 8.00am)	New Patient	3--5	Less than 30 minutes	Less than 5 minutes	Completely satisfied	Completely satisfied	Always	Always
505	Female	20 - 40 years	Single	Graduate	Not Employed	African	Nairobi	Tuesday	Afternoon (noon -4.00pm)	New Patient	0	31-60 minutes	15-25 minutes	Somewhat satisfied	Completely satisfied	Always	Always
506	Male	> 65 years	Married	Secondary	Retired	African	Nairobi	Tuesday	Afternoon (noon -4.00pm)	New Patient	1--2	61-120 minutes	5-15 minutes	Not at all satisfied	Neutral	Occasionally	Occasionally
507	Female	20 - 40 years	Married	Graduate	Employed	African	Nairobi	Wednesday	Evening (4pm-10pm)	New Patient	3--5	61-120 minutes	5-15 minutes	Not at all satisfied	Neutral	Never	Never
508	Female	20 - 40 years	Single	Secondary	Employed	African	Nairobi	Monday	Evening (4pm-10pm)	New Patient	1--2	61-120 minutes	15-25 minutes	Not at all satisfied	Somewhat satisfied	Rarely	Rarely
509	Female	20 - 40 years	Married	Graduate	Employed	African	Kajiado	Tuesday	Afternoon (noon -4.00pm)	New Patient	1--2	61-120 minutes	15-25 minutes	Neutral	Completely satisfied	Always	Always
510	Female	< 20 years	Single	Secondary	Not Employed	African	Nairobi	Tuesday	Afternoon (noon -4.00pm)	New Patient	1--2	31-60 minutes	5-15 minutes	Neutral	Completely satisfied	Always	Always
511	Female	40 - 65 years	Widowed	PhD	Employed	African	Kiambu	Monday	Early morning(8.00am- 10.00am)	Follow up	1--2	Less than 30 minutes	5-15 minutes	Completely satisfied	Completely satisfied	Always	Always
512	Female	20 - 40 years	Single	Secondary	Not Employed	African	Kiambu	Thursday	Early morning(8.00am- 10.00am)	Follow up	1--2	Less than 30 minutes	Less than 5 minutes	Completely satisfied	Completely satisfied	Always	Always
513	Female	20 - 40 years	Single	Graduate	Employed	African	Kiambu	Saturday	Early morning(8.00am- 10.00am)	New Patient	3--5	Less than 30 minutes	5-15 minutes	Completely satisfied	Completely satisfied	Always	Always
514	Male	20 - 40 years	Married	Graduate	Employed	African	Nairobi	Saturday	Afternoon (noon -4.00pm)	New Patient	0	31-60 minutes	5-15 minutes	Somewhat not satisfied	Neutral	Always	Always
515	Male	20 - 40 years	Single	Graduate	Employed	African	Nairobi	Thursday	Early morning(8.00am- 10.00am)	New Patient	0	31-60 minutes	Less than 5 minutes	Neutral	Neutral	Occasionally	Occasionally
516	Male	20 - 40 years	Single	Secondary	Not Employed	African	Nairobi	Thursday	Evening (4pm-10pm)	New Patient	1--2	31-60 minutes	5-15 minutes	Completely satisfied	Completely satisfied	Always	Always
517	Female	20 - 40 years	Married	Graduate	Employed	African	Kiambu	Thursday	Evening (4pm-10pm)	Follow up	1--2	31-60 minutes	5-15 minutes	Completely satisfied	Completely satisfied	Always	Always
518	Female	20 - 40 years	Single	Graduate	Employed	African	Kiambu	Thursday	Evening (4pm-10pm)	New Patient	1--2	31-60 minutes	Less than 5 minutes	Completely satisfied	Completely satisfied	Always	Always
519	Female	40 - 65 years	Married	Secondary	Not Employed	African	Nairobi	Saturday	Late morning (10.00am- noon)	Follow up	1--2	31-60 minutes	5-15 minutes	Somewhat satisfied	Completely satisfied	Always	Always
520	Female	40 - 65 years	Married	Graduate	Employed	African	Nairobi	Saturday	Afternoon (noon -4.00pm)	New Patient	1--2	61-120 minutes	5-15 minutes	Somewhat not satisfied	Somewhat satisfied	Occasionally	Occasionally
521	Female	> 65 years	Widowed	Secondary	Retired	African	Nairobi	Saturday	Late morning (10.00am- noon)	New Patient	More than 5	31-60 minutes	15-25 minutes	Completely satisfied	Completely satisfied	Always	Always
522	Female	20 - 40 years	Single	Graduate	Employed	African	Nairobi	Saturday	After midnight (midnight to 8.00am)	New Patient	1--2	Less than 30 minutes	5-15 minutes	Completely satisfied	Completely satisfied	Always	Always
523	Female	20 - 40 years	Married	Graduate	Employed	African	Nairobi	Thursday	After midnight (midnight to 8.00am)	New Patient	1--2	31-60 minutes	5-15 minutes	Somewhat satisfied	Somewhat satisfied	Occasionally	Occasionally
524	Female	< 20 years	Single	Secondary	Not Employed	Caucasian / White	Nairobi	Monday	Evening (4pm-10pm)	Follow up	1--2	61-120 minutes	15-25 minutes	Not at all satisfied	Neutral	Never	Rarely
525	Male	20 - 40 years	Single	Graduate	Employed	African	Nairobi	Thursday	Late night (10pm-midnight)	New Patient	1--2	31-60 minutes	5-15 minutes	Somewhat satisfied	Somewhat satisfied	Occasionally	Occasionally
526	Male	20 - 40 years	Married	Graduate	Employed	African	Nairobi	Sunday	Late morning (10.00am- noon)	Follow up	1--2	31-60 minutes	5-15 minutes	Completely satisfied	Completely satisfied	Always	Always
527	Female	20 - 40 years	Married	Graduate	Employed	African	Nairobi	Sunday	Afternoon (noon -4.00pm)	New Patient	1--2	Less than 30 minutes	5-15 minutes	Completely satisfied	Completely satisfied	Always	Always
528	Female	40 - 65 years	Married	Secondary	Employed	African	Nairobi	Sunday	Afternoon (noon -4.00pm)	New Patient	1--2	31-60 minutes	5-15 minutes	Somewhat satisfied	Somewhat satisfied	Always	Always
529	Female	20 - 40 years	Single	Graduate	Employed	African	Nairobi	Sunday	Evening (4pm-10pm)	Follow up	1--2	31-60 minutes	15-25 minutes	Somewhat satisfied	Somewhat satisfied	Occasionally	Occasionally
530	Male	20 - 40 years	Single	Graduate	Not Employed	African	Nairobi	Sunday	Evening (4pm-10pm)	New Patient	0	Less than 30 minutes	More than 25 minutes	Completely satisfied	Completely satisfied	Always	Always
531	Male	20 - 40 years	Married	Graduate	Employed	African	Nairobi	Sunday	Evening (4pm-10pm)	New Patient	3--5	61-120 minutes	5-15 minutes	Not at all satisfied	Somewhat satisfied	Rarely	Rarely
532	Female	40 - 65 years	Married	Primary	Retired	African	Nairobi	Sunday	Evening (4pm-10pm)	New Patient	1--2	31-60 minutes	5-15 minutes	Completely satisfied	Completely satisfied	Always	Always
533	Male	20 - 40 years	Single	Post Graduate	Employed	African	Nairobi	Sunday	Late night (10pm-midnight)	New Patient	3--5	Less than 30 minutes	5-15 minutes	Completely satisfied	Completely satisfied	Always	Always
534	Female	20 - 40 years	Married	Graduate	Employed	African	Nairobi	Sunday	Late night (10pm-midnight)	New Patient	1--2	31-60 minutes	5-15 minutes	Completely satisfied	Completely satisfied	Always	Always
535	Male	< 20 years		Secondary	Employed	African	Nairobi	Sunday	Late morning (10.00am- noon)	Follow up	1--2	Less than 30 minutes	5-15 minutes	Completely satisfied	Completely satisfied	Always	Always
536	Female	40 - 65 years	Married	Graduate	Others (Specify): {other_employ}	African	Nairobi	Sunday	Late morning (10.00am- noon)	New Patient	1--2	31-60 minutes	15-25 minutes	Somewhat satisfied	Somewhat satisfied	Always	Always
537	Male	> 65 years	Widowed	Post Graduate	Employed	African	Nairobi	Sunday	Afternoon (noon -4.00pm)	New Patient	3--5	31-60 minutes	5-15 minutes	Completely satisfied	Completely satisfied	Always	Always
538	Male	40 - 65 years	Married	Graduate	Employed	African	Nairobi	Sunday	Afternoon (noon -4.00pm)	Follow up	More than 5	31-60 minutes	15-25 minutes	Completely satisfied	Completely satisfied	Always	Always
539	Female	40 - 65 years	Married	Graduate	Employed	African	Nairobi	Sunday	Afternoon (noon -4.00pm)	Follow up	3--5	Less than 30 minutes	5-15 minutes	Completely satisfied	Completely satisfied	Always	Always
540	Female	20 - 40 years	Married	Secondary	Not Employed	Caucasian / White	Nairobi	Sunday	Afternoon (noon -4.00pm)	New Patient	0	31-60 minutes	15-25 minutes	Somewhat satisfied	Somewhat satisfied	Always	Always
541	Male	20 - 40 years	Single	Graduate	Employed	African	Nairobi	Sunday	Evening (4pm-10pm)	New Patient	1--2	61-120 minutes	5-15 minutes	Neutral	Somewhat satisfied	Occasionally	Occasionally
542	Female	40 - 65 years	Married	Graduate	Employed	African	Nairobi	Sunday	Evening (4pm-10pm)	New Patient	3--5	61-120 minutes	5-15 minutes	Neutral	Neutral	Occasionally	Occasionally
543	Male	20 - 40 years	Single	Others (Specify): {other_educ}	Employed	African	Nairobi	Sunday	Late morning (10.00am- noon)	New Patient	1--2	31-60 minutes	5-15 minutes	Somewhat satisfied	Somewhat satisfied	Always	Always
544	Male	20 - 40 years	Married	Post Graduate	Employed	African	Kiambu	Sunday	Afternoon (noon -4.00pm)	Follow up	1--2	61-120 minutes	5-15 minutes	Somewhat not satisfied	Somewhat not satisfied	Always	Always
545	Male	40 - 65 years	Divorced	Graduate	Employed	African	Nairobi	Sunday	After midnight (midnight to 8.00am)	New Patient	1--2	Less than 30 minutes	5-15 minutes	Completely satisfied	Completely satisfied	Always	Always
546	Female	20 - 40 years	Married	Graduate	Employed	African	Nairobi	Sunday	Evening (4pm-10pm)	New Patient	1--2	61-120 minutes	15-25 minutes	Not at all satisfied	Neutral	Rarely	Rarely
547	Male	< 20 years	Single	Primary	Others (Specify): {other_employ}	African	Nairobi	Sunday	Late morning (10.00am- noon)	New Patient	0	Less than 30 minutes	5-15 minutes	Completely satisfied	Completely satisfied	Always	Always
548	Male	20 - 40 years	Single	Graduate	Employed	African	Nairobi	Sunday	Early morning(8.00am- 10.00am)	New Patient	1--2	Less than 30 minutes	5-15 minutes	Completely satisfied	Completely satisfied	Always	Always
549	Female	20 - 40 years	Single	Secondary	Not Employed	Asian	Nairobi	Sunday	Afternoon (noon -4.00pm)	New Patient	1--2	31-60 minutes	15-25 minutes	Completely satisfied	Completely satisfied	Always	Always
550	Male	< 20 years	Single	Primary	Not Employed	African	Nairobi	Sunday	Afternoon (noon -4.00pm)	New Patient	0	61-120 minutes	5-15 minutes	Not at all satisfied	Neutral	Never	Never
551	Male	40 - 65 years	Married	Others (Specify): {other_educ}	Employed	African	Kiambu	Saturday	Late morning (10.00am- noon)	New Patient	1--2	31-60 minutes	5-15 minutes	Somewhat satisfied	Somewhat satisfied	Always	Always
552	Male	20 - 40 years	Single	Graduate	Employed	African	Nairobi	Monday	Afternoon (noon -4.00pm)	New Patient	1--2	61-120 minutes	15-25 minutes	Neutral	Neutral	Occasionally	Occasionally
553	Male	20 - 40 years	Married	Post Graduate	Employed	African	Nairobi	Monday	Late morning (10.00am- noon)	New Patient	1--2	61-120 minutes	5-15 minutes	Not at all satisfied	Somewhat satisfied	Occasionally	Occasionally
554	Female	20 - 40 years	Single	Graduate	Employed	African	Nairobi	Saturday	Early morning(8.00am- 10.00am)	Follow up	1--2	Less than 30 minutes	Less than 5 minutes	Completely satisfied	Completely satisfied	Always	Always
555	Female	20 - 40 years	Single	Graduate	Employed	African	Machakos	Saturday	Early morning(8.00am- 10.00am)	New Patient	0	31-60 minutes	5-15 minutes	Completely satisfied	Completely satisfied	Always	Always
556	Male	20 - 40 years	Single	Graduate	Employed	African	Nairobi	Saturday	Early morning(8.00am- 10.00am)	New Patient	1--2	Less than 30 minutes	5-15 minutes	Completely satisfied	Completely satisfied	Always	Always
557	Male	> 65 years	Married	Graduate	Retired	African	Kiambu	Saturday	Early morning(8.00am- 10.00am)	New Patient	3--5	Less than 30 minutes	Less than 5 minutes	Completely satisfied	Completely satisfied	Always	Always
558	Male	20 - 40 years	Single	Graduate	Employed	African	Kiambu	Sunday	Late morning (10.00am- noon)	Follow up	More than 5	Less than 30 minutes	15-25 minutes	Somewhat satisfied	Somewhat satisfied	Occasionally	Occasionally
559	Female	20 - 40 years	Married	Post Graduate	Employed	African	Nairobi	Sunday	Late morning (10.00am- noon)	Follow up	More than 5	Less than 30 minutes	5-15 minutes	Completely satisfied	Completely satisfied	Always	Always
560	Male	20 - 40 years	Seperated	Graduate	Employed	African	Muranga	Saturday	Late morning (10.00am- noon)	New Patient	0	Less than 30 minutes	5-15 minutes	Completely satisfied	Completely satisfied	Always	Always
561	Female	40 - 65 years	Single	Graduate	Employed	African	Kiambu	Saturday	Late morning (10.00am- noon)	Follow up	1--2	31-60 minutes	5-15 minutes	Completely satisfied	Completely satisfied	Always	Always
562	Female	40 - 65 years	Married	Graduate	Employed	African	Nairobi	Tuesday	Afternoon (noon -4.00pm)	Follow up	1--2	61-120 minutes	5-15 minutes	Not at all satisfied	Somewhat not satisfied	Rarely	Rarely
563	Female	20 - 40 years	Married	Graduate	Employed	African	Kiambu	Saturday	Late morning (10.00am- noon)	New Patient	1--2	31-60 minutes	5-15 minutes	Somewhat satisfied	Completely satisfied	Always	Always
564	Male	20 - 40 years	Single	Graduate	Employed	African	Nairobi	Thursday	Afternoon (noon -4.00pm)	Follow up	1--2	31-60 minutes	5-15 minutes	Completely satisfied	Completely satisfied	Always	Always
565	Male	20 - 40 years	Single	Graduate	Employed	African	Nairobi	Thursday	Late morning (10.00am- noon)	New Patient	1--2	31-60 minutes	5-15 minutes	Somewhat satisfied	Somewhat satisfied	Always	Always
566	Female	20 - 40 years	Single	Graduate	Employed	African	Kajiado	Thursday	Late morning (10.00am- noon)	Follow up	1--2	Less than 30 minutes	Less than 5 minutes	Completely satisfied	Completely satisfied	Always	Always
567	Female	40 - 65 years	Divorced	Post Graduate	Employed	African	Nairobi	Thursday	Afternoon (noon -4.00pm)	New Patient	1--2	31-60 minutes	5-15 minutes	Somewhat satisfied	Completely satisfied	Always	Always
568	Male	40 - 65 years	Married	PhD	Employed	African	Kiambu	Thursday	Late morning (10.00am- noon)	New Patient	3--5	31-60 minutes	5-15 minutes	Completely satisfied	Completely satisfied	Always	Always
569	Female	20 - 40 years	Married	Graduate	Employed	African	Nairobi	Thursday	Afternoon (noon -4.00pm)	Follow up	1--2	Less than 30 minutes	Less than 5 minutes	Completely satisfied	Completely satisfied	Always	Always
570	Male	40 - 65 years	Married	PhD	Employed	African	Kiambu	Thursday	Evening (4pm-10pm)	New Patient	3--5	61-120 minutes	5-15 minutes	Somewhat not satisfied	Somewhat satisfied	Occasionally	Occasionally
571	Female	20 - 40 years	Single	Graduate	Employed	African	Kajiado	Thursday	Late morning (10.00am- noon)	Follow up	1--2	31-60 minutes	Less than 5 minutes	Completely satisfied	Completely satisfied	Always	Always
572	Female	20 - 40 years	Married	Graduate	Employed	African	Nairobi	Thursday	Late morning (10.00am- noon)	New Patient	3--5	31-60 minutes	5-15 minutes	Completely satisfied	Completely satisfied	Always	Always
573	Male	40 - 65 years	Married	Graduate	Employed	African	Nairobi	Thursday	Early morning(8.00am- 10.00am)	New Patient	3--5	Less than 30 minutes	5-15 minutes	Completely satisfied	Completely satisfied	Always	Always
574	Male	20 - 40 years	Single	Graduate	Not Employed	African	Kiambu	Thursday	Early morning(8.00am- 10.00am)	New Patient	0	Less than 30 minutes	Less than 5 minutes	Completely satisfied	Completely satisfied	Always	Always
575	Male	< 20 years	Single	Graduate	Not Employed	African	Nairobi	Wednesday	Late morning (10.00am- noon)	New Patient	0	31-60 minutes	5-15 minutes	Completely satisfied	Completely satisfied	Always	Always
576	Male	20 - 40 years	Single	Post Graduate	Employed	African	Nairobi	Monday	Early morning(8.00am- 10.00am)	New Patient	1--2	31-60 minutes	5-15 minutes	Completely satisfied	Completely satisfied	Always	Always
577	Female	40 - 65 years	Married	PhD	Employed	African	Nairobi	Monday	Evening (4pm-10pm)	Follow up	More than 5	More than 120 minutes (Specify Time): {wait_time}	15-25 minutes	Not at all satisfied	Neutral	Rarely	Rarely
578	Male	< 20 years	Single	Secondary	Not Employed	African	Nairobi	Monday	Afternoon (noon -4.00pm)	New Patient	0	31-60 minutes	5-15 minutes	Completely satisfied	Completely satisfied	Always	Always
579	Female	20 - 40 years	Married	Graduate	Employed	African	Kiambu	Monday	Late morning (10.00am- noon)	New Patient	1--2	31-60 minutes	5-15 minutes	Completely satisfied	Completely satisfied	Always	Always
580	Female	40 - 65 years	Married	Post Graduate	Employed	African	Nairobi	Monday	Afternoon (noon -4.00pm)	New Patient	3--5	61-120 minutes	5-15 minutes	Neutral	Somewhat satisfied	Occasionally	Occasionally
581	Female	20 - 40 years	Married	Graduate	Employed	African	Nairobi	Monday	Early morning(8.00am- 10.00am)	New Patient	3--5	Less than 30 minutes	15-25 minutes	Completely satisfied	Completely satisfied	Always	Always
582	Male	20 - 40 years	Single	Post Graduate	Employed	Asian	Nairobi	Monday	Afternoon (noon -4.00pm)	Follow up	3--5	31-60 minutes	5-15 minutes	Completely satisfied	Completely satisfied	Always	Always
583	Male	20 - 40 years	Single	Secondary	Others (Specify): {other_employ}	African	Nairobi	Monday	Late night (10pm-midnight)	New Patient	1--2	31-60 minutes	15-25 minutes	Somewhat satisfied	Somewhat satisfied	Occasionally	Occasionally
584	Female	20 - 40 years	Single	Graduate	Employed	African	Nairobi	Monday	Evening (4pm-10pm)	New Patient	1--2	61-120 minutes	15-25 minutes	Somewhat not satisfied	Somewhat satisfied	Occasionally	Occasionally
585	Female	20 - 40 years	Married	Graduate	Employed	African	Nairobi	Monday	Evening (4pm-10pm)	New Patient	3--5	61-120 minutes	5-15 minutes	Not at all satisfied	Neutral	Never	Never
586	Female	40 - 65 years	Married	PhD	Employed	African	Nairobi	Monday	Afternoon (noon -4.00pm)	New Patient	3--5	31-60 minutes	5-15 minutes	Completely satisfied	Completely satisfied	Always	Always
587	Male	20 - 40 years	Single	Graduate	Employed	African	Nairobi	Monday	Late morning (10.00am- noon)	New Patient	1--2	31-60 minutes	5-15 minutes	Completely satisfied	Completely satisfied	Always	Always
588	Female	20 - 40 years	Married	Secondary	Employed	African	Nairobi	Monday	Afternoon (noon -4.00pm)	New Patient	0	31-60 minutes	5-15 minutes	Somewhat satisfied	Somewhat satisfied	Always	Always
589	Female	40 - 65 years	Married	PhD	Employed	African	Nairobi	Monday	Late night (10pm-midnight)	New Patient	1--2	31-60 minutes	15-25 minutes	Somewhat satisfied	Somewhat satisfied	Always	Always
590	Male	< 20 years	Single	Secondary	Others (Specify): {other_employ}	Asian	Nairobi	Monday	Afternoon (noon -4.00pm)	New Patient	0	31-60 minutes	15-25 minutes	Completely satisfied	Completely satisfied	Always	Always
591	Female	> 65 years	Married	None	Retired	African	Nyeri	Monday	Afternoon (noon -4.00pm)	New Patient	3--5	61-120 minutes	5-15 minutes	Neutral	Somewhat satisfied	Occasionally	Occasionally
592	Male	40 - 65 years	Divorced	Post Graduate	Employed	African	Nairobi	Monday	Afternoon (noon -4.00pm)	Follow up	1--2	61-120 minutes	5-15 minutes	Somewhat satisfied	Somewhat satisfied	Always	Always
593	Female	20 - 40 years	Single	Graduate	Employed	African	Nairobi	Monday	Afternoon (noon -4.00pm)	New Patient	More than 5	31-60 minutes	15-25 minutes	Completely satisfied	Completely satisfied	Always	Always
594	Female	20 - 40 years	Single	Secondary	Not Employed	Asian	Nairobi	Wednesday	Afternoon (noon -4.00pm)	Follow up	3--5	31-60 minutes	5-15 minutes	Somewhat satisfied	Somewhat satisfied	Occasionally	Occasionally
595	Male	20 - 40 years	Single	Graduate	Employed	African	Nairobi	Wednesday	Afternoon (noon -4.00pm)	New Patient	1--2	Less than 30 minutes	5-15 minutes	Completely satisfied	Completely satisfied	Always	Always
596	Female	40 - 65 years	Married	Secondary	Others (Specify): {other_employ}	African	Nairobi	Wednesday	Evening (4pm-10pm)	New Patient	3--5	61-120 minutes	5-15 minutes	Somewhat satisfied	Somewhat satisfied	Occasionally	Occasionally
597	Male	40 - 65 years	Married	PhD	Employed	African	Nairobi	Monday	Evening (4pm-10pm)	New Patient	3--5	61-120 minutes	15-25 minutes	Somewhat not satisfied	Neutral	Rarely	Rarely
598	Male	20 - 40 years	Married	Graduate	Employed	African	Nairobi	Wednesday	Late morning (10.00am- noon)	New Patient	1--2	31-60 minutes	5-15 minutes	Completely satisfied	Completely satisfied	Occasionally	Occasionally
599	Female	< 20 years	Single	Secondary	Not Employed	Caucasian / White	Nairobi	Monday	Evening (4pm-10pm)	New Patient	0	31-60 minutes	5-15 minutes	Completely satisfied	Completely satisfied	Always	Always
600	Female	40 - 65 years	Married	Graduate	Employed	African	Nairobi	Monday	After midnight (midnight to 8.00am)	New Patient	1--2	Less than 30 minutes	5-15 minutes	Completely satisfied	Completely satisfied	Always	Always
601	Male	40 - 65 years	Married	Graduate	Employed	African	Nairobi	Monday	Late night (10pm-midnight)	New Patient	More than 5	Less than 30 minutes	Less than 5 minutes	Completely satisfied	Completely satisfied	Always	Always
602	Male	> 65 years	Widowed	Graduate	Retired	African	Kajiado	Wednesday	Afternoon (noon -4.00pm)	New Patient	More than 5	31-60 minutes	15-25 minutes	Completely satisfied	Completely satisfied	Always	Always
603	Female	40 - 65 years	Married	Graduate	Employed	African	Nairobi	Wednesday	Afternoon (noon -4.00pm)	New Patient	3--5	31-60 minutes	5-15 minutes	Completely satisfied	Completely satisfied	Occasionally	Occasionally
604	Male	20 - 40 years	Married	Graduate	Employed	African	Nairobi	Wednesday	Early morning(8.00am- 10.00am)	New Patient	1--2	Less than 30 minutes	5-15 minutes	Completely satisfied	Completely satisfied	Always	Always
605	Female	40 - 65 years	Married	Graduate	Not Employed	African	Nairobi	Wednesday	Afternoon (noon -4.00pm)	New Patient	3--5	61-120 minutes	15-25 minutes	Neutral	Somewhat satisfied	Occasionally	Occasionally
606	Female	> 65 years	Widowed	Primary	Retired	African	Kiambu	Wednesday	Late morning (10.00am- noon)	New Patient	3--5	31-60 minutes	5-15 minutes	Somewhat satisfied	Somewhat satisfied	Always	Always
607	Male	40 - 65 years	Married	Post Graduate	Employed	African	Nairobi	Wednesday	After midnight (midnight to 8.00am)	New Patient	3--5	Less than 30 minutes	5-15 minutes	Completely satisfied	Completely satisfied	Always	Always
608	Male	20 - 40 years	Single	Graduate	Employed	African	Nairobi	Wednesday	Afternoon (noon -4.00pm)	New Patient	1--2	61-120 minutes	5-15 minutes	Neutral	Somewhat satisfied	Occasionally	Occasionally
609	Female	20 - 40 years	Single	Graduate	Employed	African	Nairobi	Wednesday	Early morning(8.00am- 10.00am)	Follow up	3--5	31-60 minutes	5-15 minutes	Somewhat satisfied	Somewhat satisfied	Always	Always
610	Male	< 20 years	Single	Secondary	Not Employed	African	Nairobi	Wednesday	Late morning (10.00am- noon)	New Patient	1--2	31-60 minutes	5-15 minutes	Somewhat satisfied	Somewhat satisfied	Always	Always
611	Female	20 - 40 years	Married	Graduate	Employed	Caucasian / White	Laikipia	Wednesday	Evening (4pm-10pm)	Follow up	3--5	61-120 minutes	5-15 minutes	Neutral	Neutral	Occasionally	Occasionally
612	Male	20 - 40 years	Married	Graduate	Employed	African	Nairobi	Wednesday	Late morning (10.00am- noon)	New Patient	3--5	Less than 30 minutes	5-15 minutes	Completely satisfied	Completely satisfied	Always	Always
613	Female	20 - 40 years	Single	Post Graduate	Employed	African	Nairobi	Wednesday	Late morning (10.00am- noon)	New Patient	1--2	Less than 30 minutes	5-15 minutes	Completely satisfied	Completely satisfied	Always	Always
614	Male	20 - 40 years	Single	Graduate	Employed	African	Nairobi	Wednesday	Late night (10pm-midnight)	New Patient	1--2	61-120 minutes	5-15 minutes	Somewhat not satisfied	Somewhat satisfied	Rarely	Rarely
615	Female	40 - 65 years	Married	Graduate	Employed	African	Nairobi	Wednesday	After midnight (midnight to 8.00am)	New Patient	3--5	Less than 30 minutes	15-25 minutes	Completely satisfied	Completely satisfied	Always	Always
616	Female	40 - 65 years	Single	Secondary	Not Employed	African	Nairobi	Thursday	Afternoon (noon -4.00pm)	New Patient	1--2	31-60 minutes	5-15 minutes	Somewhat satisfied	Somewhat satisfied	Occasionally	Occasionally
617	Female	20 - 40 years	Single	Graduate	Employed	Asian	Nairobi	Thursday	Late morning (10.00am- noon)	New Patient	0	31-60 minutes	5-15 minutes	Completely satisfied	Completely satisfied	Always	Always
618	Male	> 65 years	Married	Post Graduate	Employed	African	Nairobi	Wednesday	Afternoon (noon -4.00pm)	Follow up	More than 5	31-60 minutes	15-25 minutes	Completely satisfied	Completely satisfied	Always	Always
619	Male	20 - 40 years	Single	Graduate	Employed	African	Nairobi	Thursday	Late night (10pm-midnight)	New Patient	1--2	31-60 minutes	5-15 minutes	Completely satisfied	Completely satisfied	Always	Always
620	Female	40 - 65 years	Married	Graduate	Employed	African	Nairobi	Thursday	Evening (4pm-10pm)	New Patient	0	61-120 minutes	5-15 minutes	Not at all satisfied	Neutral	Rarely	Rarely
621	Female	20 - 40 years	Single	Secondary	Not Employed	Caucasian / White	Nairobi	Thursday	Late night (10pm-midnight)	New Patient	1--2	31-60 minutes	5-15 minutes	Completely satisfied	Completely satisfied	Always	Always
622	Male	40 - 65 years	Single	Graduate	Employed	African	Nairobi	Thursday	Late morning (10.00am- noon)	Follow up	1--2	Less than 30 minutes	Less than 5 minutes	Completely satisfied	Completely satisfied	Always	Always
623	Female	> 65 years	Married	Graduate	Retired	African	Nairobi	Thursday	Late morning (10.00am- noon)	New Patient	3--5	31-60 minutes	5-15 minutes	Somewhat satisfied	Somewhat satisfied	Occasionally	Occasionally
624	Male	20 - 40 years	Single	Post Graduate	Employed	African	Nairobi	Thursday	Early morning(8.00am- 10.00am)	New Patient	0	Less than 30 minutes	15-25 minutes	Completely satisfied	Completely satisfied	Always	Always
625	Male	40 - 65 years	Seperated	Graduate	Employed	African	Nairobi	Thursday	Evening (4pm-10pm)	New Patient	1--2	61-120 minutes	5-15 minutes	Neutral	Neutral	Occasionally	Occasionally
626	Male	20 - 40 years	Married	Graduate	Employed	African	Nairobi	Thursday	Afternoon (noon -4.00pm)	New Patient	1--2	31-60 minutes	5-15 minutes	Somewhat satisfied	Somewhat satisfied	Occasionally	Occasionally
627	Male	40 - 65 years	Married	Graduate	Employed	African	Nairobi	Thursday	Late night (10pm-midnight)	New Patient	0	31-60 minutes	More than 25 minutes	Completely satisfied	Completely satisfied	Always	Always
628	Female	20 - 40 years	Single	Secondary	Employed	African	Nairobi	Thursday	After midnight (midnight to 8.00am)	New Patient	0	31-60 minutes	5-15 minutes	Completely satisfied	Completely satisfied	Always	Always
629	Female	> 65 years	Married	Primary	Others (Specify): {other_employ}	African	Nairobi	Thursday	Late night (10pm-midnight)	New Patient	1--2	Less than 30 minutes	5-15 minutes	Completely satisfied	Completely satisfied	Always	Always
630	Female	20 - 40 years	Married	Others (Specify): {other_educ}	Employed	African	Nairobi	Thursday	Evening (4pm-10pm)	Follow up	1--2	31-60 minutes	15-25 minutes	Completely satisfied	Completely satisfied	Always	Always
631	Female	20 - 40 years	Single	Secondary	Employed	Asian	Nairobi	Thursday	Evening (4pm-10pm)	New Patient	1--2	61-120 minutes	5-15 minutes	Somewhat not satisfied	Neutral	Rarely	Rarely
632	Female	> 65 years	Married	Graduate	Retired	African	Nairobi	Thursday	Afternoon (noon -4.00pm)	Follow up	More than 5	Less than 30 minutes	5-15 minutes	Completely satisfied	Completely satisfied	Always	Always
633	Male	20 - 40 years	Single	Secondary	Not Employed	African	Nairobi	Thursday	Late morning (10.00am- noon)	New Patient	3--5	31-60 minutes	5-15 minutes	Somewhat satisfied	Somewhat satisfied	Always	Always
634	Male	40 - 65 years	Married	Graduate	Employed	African	Nairobi	Thursday	After midnight (midnight to 8.00am)	New Patient	1--2	Less than 30 minutes	5-15 minutes	Completely satisfied	Completely satisfied	Always	Always
635	Female	< 20 years	Single	Secondary	Others (Specify): {other_employ}	African	Nairobi	Thursday	Late morning (10.00am- noon)	New Patient	0	Less than 30 minutes	5-15 minutes	Completely satisfied	Completely satisfied	Always	Always
636	Male	40 - 65 years	Single	Graduate	Employed	African	Nairobi	Thursday	Late morning (10.00am- noon)	New Patient	1--2	31-60 minutes	5-15 minutes	Completely satisfied	Completely satisfied	Always	Always
637	Female	40 - 65 years	Married	PhD	Employed	African	Nairobi	Thursday	Early morning(8.00am- 10.00am)	Follow up	More than 5	31-60 minutes	5-15 minutes	Completely satisfied	Completely satisfied	Always	Always
638	Male	20 - 40 years	Single	Graduate	Employed	African	Nairobi	Thursday	Late morning (10.00am- noon)	New Patient	1--2	31-60 minutes	5-15 minutes	Completely satisfied	Completely satisfied	Always	Always
639	Female	40 - 65 years	Married	Graduate	Employed	African	Nairobi	Thursday	Late morning (10.00am- noon)	New Patient	1--2	31-60 minutes	5-15 minutes	Somewhat satisfied	Somewhat satisfied	Always	Always
640	Female	20 - 40 years	Married	Graduate	Employed	African	Nairobi	Thursday	After midnight (midnight to 8.00am)	New Patient	1--2	31-60 minutes	5-15 minutes	Completely satisfied	Completely satisfied	Always	Always
641	Female	20 - 40 years	Single	Graduate	Employed	African	Nairobi	Wednesday	Afternoon (noon -4.00pm)	New Patient	1--2	31-60 minutes	15-25 minutes	Somewhat satisfied	Somewhat satisfied	Always	Always
642	Male	40 - 65 years	Married	Post Graduate	Employed	African	Nairobi	Thursday	Afternoon (noon -4.00pm)	New Patient	More than 5	61-120 minutes	15-25 minutes	Not at all satisfied	Neutral	Rarely	Rarely
643	Female	20 - 40 years	Married	Graduate	Employed	African	Nairobi	Thursday	Late night (10pm-midnight)	Follow up	1--2	31-60 minutes	5-15 minutes	Somewhat satisfied	Somewhat satisfied	Always	Always
644	Female	< 20 years	Single	Secondary	Others (Specify): {other_employ}	African	Kiambu	Wednesday	Afternoon (noon -4.00pm)	New Patient	0	31-60 minutes	5-15 minutes	Somewhat satisfied	Somewhat satisfied	Always	Always
645	Male	> 65 years	Married	Graduate	Retired	African	Kiambu	Thursday	Evening (4pm-10pm)	New Patient	3--5	61-120 minutes	15-25 minutes	Not at all satisfied	Neutral	Occasionally	Occasionally
646	Male	20 - 40 years	Single	Secondary	Not Employed	Asian	Nairobi	Thursday	Evening (4pm-10pm)	New Patient	0	31-60 minutes	5-15 minutes	Completely satisfied	Completely satisfied	Always	Always
647	Male	20 - 40 years	Married	Graduate	Employed	African	Nairobi	Thursday	Late night (10pm-midnight)	New Patient	1--2	31-60 minutes	5-15 minutes	Somewhat satisfied	Completely satisfied	Always	Always
648	Female	> 65 years	Widowed	None	Retired	African	Nyeri	Thursday	Afternoon (noon -4.00pm)	New Patient	1--2	31-60 minutes	15-25 minutes	Completely satisfied	Completely satisfied	Always	Always
649	Male	20 - 40 years	Single	Graduate	Employed	African	Nairobi	Thursday	Evening (4pm-10pm)	New Patient	1--2	61-120 minutes	5-15 minutes	Somewhat not satisfied	Somewhat satisfied	Occasionally	Occasionally
650	Female	40 - 65 years	Married	Graduate	Employed	African	Nairobi	Thursday	Evening (4pm-10pm)	New Patient	3--5	61-120 minutes	5-15 minutes	Somewhat satisfied	Somewhat satisfied	Occasionally	Occasionally
651	Female	20 - 40 years	Single	Graduate	Not Employed	African	Narok	Wednesday	Late morning (10.00am- noon)	New Patient	0	31-60 minutes	15-25 minutes	Completely satisfied	Completely satisfied	Always	Always
652	Male	40 - 65 years	Married	Graduate	Employed	African	Kiambu	Wednesday	Early morning(8.00am- 10.00am)	New Patient	1--2	31-60 minutes	5-15 minutes	Completely satisfied	Completely satisfied	Always	Always
653	Male	> 65 years	Widowed	Secondary	Retired	African	Kiambu	Wednesday	Late morning (10.00am- noon)	New Patient	3--5	31-60 minutes	Less than 5 minutes	Completely satisfied	Completely satisfied	Always	Always
654	Female	20 - 40 years	Married	Graduate	Employed	African	Nairobi	Saturday	Early morning(8.00am- 10.00am)	New Patient	1--2	31-60 minutes	15-25 minutes	Completely satisfied	Completely satisfied	Always	Always
655	Female	40 - 65 years	Married	Others (Specify): {other_educ}	Others (Specify): {other_employ}	African	Nairobi	Saturday	Afternoon (noon -4.00pm)	New Patient	More than 5	61-120 minutes	5-15 minutes	Not at all satisfied	Somewhat satisfied	Occasionally	Occasionally
656	Female	20 - 40 years	Married	Graduate	Employed	African	Nairobi	Saturday	Evening (4pm-10pm)	New Patient	1--2	61-120 minutes	5-15 minutes	Somewhat not satisfied	Neutral	Always	Always
657	Female	40 - 65 years	Married	Graduate	Employed	African	Kiambu	Thursday	Late morning (10.00am- noon)	New Patient	1--2	31-60 minutes	5-15 minutes	Completely satisfied	Completely satisfied	Always	Always
658	Female	40 - 65 years	Married	Graduate	Employed	African	Nairobi	Saturday	Late night (10pm-midnight)	New Patient	1--2	31-60 minutes	15-25 minutes	Somewhat satisfied	Completely satisfied	Occasionally	Occasionally
659	Female	< 20 years	Single	Secondary	Not Employed	Caucasian / White	Nairobi	Wednesday	Early morning(8.00am- 10.00am)	Follow up	1--2	31-60 minutes	5-15 minutes	Completely satisfied	Completely satisfied	Always	Always
660	Female	40 - 65 years	Married	Graduate	Employed	African	Nairobi	Saturday	Late morning (10.00am- noon)	New Patient	More than 5	61-120 minutes	5-15 minutes	Somewhat not satisfied	Somewhat satisfied	Always	Always
661	Male	40 - 65 years	Married	Graduate	Employed	African	Kiambu	Saturday	Afternoon (noon -4.00pm)	Follow up	3--5	61-120 minutes	5-15 minutes	Not at all satisfied	Neutral	Always	Always
662	Male	40 - 65 years	Married	Graduate	Employed	African	Nairobi	Saturday	Late morning (10.00am- noon)	New Patient	3--5	31-60 minutes	5-15 minutes	Completely satisfied	Completely satisfied	Always	Always
663	Female	20 - 40 years	Single	Post Graduate	Employed	African	Nairobi		Late morning (10.00am- noon)	New Patient	More than 5	61-120 minutes	5-15 minutes	Completely satisfied	Completely satisfied	Always	Always
664	Male	20 - 40 years	Married	Graduate	Employed	African	Nairobi	Saturday	Late morning (10.00am- noon)	New Patient	1--2	31-60 minutes	5-15 minutes	Completely satisfied	Completely satisfied	Always	Always
665	Male	40 - 65 years	Married	Post Graduate	Employed	African	Nairobi	Saturday	Early morning(8.00am- 10.00am)	New Patient	0	31-60 minutes	5-15 minutes	Neutral	Completely satisfied	Always	Always
666	Female	20 - 40 years	Single	Secondary	Not Employed	African	Nairobi	Monday	Early morning(8.00am- 10.00am)	Follow up	1--2	Less than 30 minutes	Less than 5 minutes	Completely satisfied	Completely satisfied	Always	Always
667	Male	20 - 40 years	Married	Graduate	Employed	African	Nairobi	Monday	Early morning(8.00am- 10.00am)	New Patient	1--2	31-60 minutes	5-15 minutes	Completely satisfied	Completely satisfied	Always	Always
668	Female	20 - 40 years	Married	Graduate	Not Employed	African	Kiambu	Monday	Late morning (10.00am- noon)	New Patient	3--5	61-120 minutes	5-15 minutes	Neutral	Somewhat satisfied	Occasionally	Occasionally
669	Male	20 - 40 years	Single	Graduate	Employed	African	Muranga	Monday	Early morning(8.00am- 10.00am)	Follow up	3--5	31-60 minutes	5-15 minutes	Completely satisfied	Completely satisfied	Occasionally	Occasionally
670	Female	40 - 65 years	Widowed	Graduate	Retired	African	Nairobi	Monday	Afternoon (noon -4.00pm)	New Patient	3--5	61-120 minutes	15-25 minutes	Somewhat not satisfied	Somewhat satisfied	Occasionally	Occasionally
671	Female	20 - 40 years	Married	Graduate	Employed	African	Nairobi	Monday	Early morning(8.00am- 10.00am)	New Patient	1--2	Less than 30 minutes	5-15 minutes	Completely satisfied	Completely satisfied	Occasionally	Occasionally
672	Female	40 - 65 years	Married	Graduate	Employed	African	Nairobi	Monday	Early morning(8.00am- 10.00am)	New Patient	1--2	Less than 30 minutes	5-15 minutes	Completely satisfied	Completely satisfied	Always	Always
673	Female	20 - 40 years	Single	Graduate	Not Employed	African	Nairobi	Monday	Early morning(8.00am- 10.00am)	New Patient	0	31-60 minutes	5-15 minutes	Completely satisfied	Completely satisfied	Always	Always
674	Male	20 - 40 years	Single	Secondary	Not Employed	African	Nairobi	Monday	Early morning(8.00am- 10.00am)	New Patient	0	31-60 minutes	5-15 minutes	Completely satisfied	Completely satisfied	Always	Always
675	Female	20 - 40 years	Single	Graduate	Not Employed	African	Kiambu	Monday	Early morning(8.00am- 10.00am)	New Patient	1--2	Less than 30 minutes	Less than 5 minutes	Completely satisfied	Completely satisfied	Always	Always
676	Male	20 - 40 years	Single	Graduate	Employed	African	Nairobi	Friday	After midnight (midnight to 8.00am)	New Patient	1--2	31-60 minutes	5-15 minutes	Somewhat satisfied	Somewhat satisfied	Occasionally	Occasionally
677	Male	< 20 years	Single	Secondary	Not Employed	African	Nairobi	Friday	After midnight (midnight to 8.00am)	New Patient	1--2	Less than 30 minutes	15-25 minutes	Completely satisfied	Completely satisfied	Always	Always
678	Female	20 - 40 years	Married	Graduate	Employed	African	Nairobi	Friday	Evening (4pm-10pm)	New Patient	1--2	31-60 minutes	5-15 minutes	Somewhat satisfied	Somewhat satisfied	Occasionally	Occasionally
679	Female	40 - 65 years	Married	Graduate	Employed	African	Nairobi	Friday	Evening (4pm-10pm)	New Patient	3--5	61-120 minutes	5-15 minutes	Neutral	Somewhat satisfied	Occasionally	Occasionally
680	Female	< 20 years	Single	Secondary	Not Employed	African	Nairobi	Friday	Afternoon (noon -4.00pm)	New Patient	1--2	31-60 minutes	5-15 minutes	Completely satisfied	Completely satisfied	Always	Always
681	Male	20 - 40 years	Single	Graduate	Employed	African	Nairobi	Friday	Late morning (10.00am- noon)	New Patient	3--5	Less than 30 minutes	5-15 minutes	Completely satisfied	Completely satisfied	Always	Always
682	Male	> 65 years	Single	Graduate	Employed	African	Nairobi	Friday	Afternoon (noon -4.00pm)	Follow up	More than 5	31-60 minutes	15-25 minutes	Completely satisfied	Completely satisfied	Always	Always
683	Female	20 - 40 years	Single	Graduate	Employed	African	Nairobi	Friday	Evening (4pm-10pm)	New Patient	1--2	31-60 minutes	5-15 minutes	Completely satisfied	Completely satisfied	Always	Always
684	Male	40 - 65 years	Married	Post Graduate	Employed	African	Nairobi	Friday	Evening (4pm-10pm)	New Patient	3--5	61-120 minutes	5-15 minutes	Somewhat not satisfied	Neutral	Rarely	Rarely
685	Female	> 65 years	Widowed	Graduate	Retired	African	Kiambu	Friday	Afternoon (noon -4.00pm)	Follow up	More than 5	31-60 minutes	5-15 minutes	Completely satisfied	Completely satisfied	Always	Always
686	Female	40 - 65 years	Single	Post Graduate	Employed	African	Nairobi	Friday	Early morning(8.00am- 10.00am)	New Patient	1--2	Less than 30 minutes	15-25 minutes	Completely satisfied	Completely satisfied	Always	Always
687	Male	< 20 years	Single	Primary	Others (Specify): {other_employ}	African	Nairobi	Friday	Early morning(8.00am- 10.00am)	Follow up	More than 5	Less than 30 minutes	5-15 minutes	Completely satisfied	Completely satisfied	Always	Always
688	Female	40 - 65 years	Married	Post Graduate	Employed	African	Nairobi	Friday	Late night (10pm-midnight)	New Patient	3--5	31-60 minutes	5-15 minutes	Completely satisfied	Completely satisfied	Always	Always
689	Male	40 - 65 years	Married	Graduate	Employed	African	Nairobi	Friday	Evening (4pm-10pm)	New Patient	3--5	31-60 minutes	5-15 minutes	Completely satisfied	Completely satisfied	Always	Always
690	Male	> 65 years	Married	Graduate	Retired	African	Nairobi	Friday	Evening (4pm-10pm)	Follow up	3--5	31-60 minutes	5-15 minutes	Somewhat satisfied	Somewhat satisfied	Occasionally	Occasionally
691	Male	40 - 65 years	Married	Graduate	Employed	African	Nairobi	Friday	Evening (4pm-10pm)	New Patient	3--5	61-120 minutes	15-25 minutes	Not at all satisfied	Somewhat satisfied	Occasionally	Occasionally
692	Male	20 - 40 years	Single	Others (Specify): {other_educ}	Others (Specify): {other_employ}	African	Nairobi	Friday	Evening (4pm-10pm)	New Patient	1--2	61-120 minutes	5-15 minutes	Neutral	Neutral	Occasionally	Occasionally
693	Male	< 20 years	Single	Secondary	Others (Specify): {other_employ}	African	Nairobi	Friday	Afternoon (noon -4.00pm)	New Patient	0	31-60 minutes	5-15 minutes	Somewhat satisfied	Somewhat satisfied	Occasionally	Occasionally
694	Female	20 - 40 years	Single	Graduate	Employed	Asian	nairobi	Sunday	Early morning(8.00am- 10.00am)	New Patient	1--2	Less than 30 minutes	Less than 5 minutes	Completely satisfied	Completely satisfied	Always	Always
695	Female	40 - 65 years	Married	Secondary	Employed	African	Nairobi	Sunday	Late night (10pm-midnight)	New Patient	1--2	31-60 minutes	5-15 minutes	Completely satisfied	Completely satisfied	Always	Always
696	Female	40 - 65 years	Divorced	Graduate	Employed	African	Nairobi	Friday	Late night (10pm-midnight)	New Patient	1--2	61-120 minutes	5-15 minutes	Somewhat satisfied	Somewhat satisfied	Occasionally	Occasionally
697	Female	20 - 40 years	Single	Graduate	Employed	African	Laikipia	Sunday	Late morning (10.00am- noon)	New Patient	3--5	31-60 minutes	5-15 minutes	Somewhat satisfied	Somewhat satisfied	Occasionally	Occasionally
698	Female	20 - 40 years	Married	Post Graduate	Employed	African	Nairobi	Sunday	Afternoon (noon -4.00pm)	New Patient	1--2	61-120 minutes	5-15 minutes	Neutral	Neutral	Occasionally	Occasionally
699	Male	20 - 40 years	Seperated	Post Graduate	Employed	African	Nairobi	Sunday	Afternoon (noon -4.00pm)	New Patient	3--5	31-60 minutes	15-25 minutes	Completely satisfied	Completely satisfied	Always	Always
700	Male	20 - 40 years	Married	Graduate	Employed	African	Nairobi	Sunday	Late morning (10.00am- noon)	New Patient	1--2	Less than 30 minutes	5-15 minutes	Completely satisfied	Completely satisfied	Always	Always
701	Male	20 - 40 years	Single	Graduate	Employed	African	Nairobi	Sunday	Early morning(8.00am- 10.00am)	New Patient	3--5	Less than 30 minutes	5-15 minutes	Completely satisfied	Completely satisfied	Always	Always
702	Female	20 - 40 years	Single	Graduate	Employed	African	nairobi	Sunday	Afternoon (noon -4.00pm)	New Patient	1--2	31-60 minutes	5-15 minutes	Somewhat satisfied	Completely satisfied	Always	Always
703	Male	40 - 65 years	Married	PhD	Employed	African	Nairobi	Sunday	Afternoon (noon -4.00pm)	New Patient	3--5	31-60 minutes	5-15 minutes	Completely satisfied	Completely satisfied	Always	Always
704	Male	< 20 years	Single	Secondary	Not Employed	African	Nairobi	Sunday	Late morning (10.00am- noon)	New Patient	1--2	31-60 minutes	5-15 minutes	Somewhat satisfied	Somewhat satisfied	Always	Always
705	Female	40 - 65 years	Married	Graduate	Employed	African	Nairobi	Sunday	Early morning(8.00am- 10.00am)	New Patient	3--5	Less than 30 minutes	5-15 minutes	Completely satisfied	Completely satisfied	Always	Always
706	Female	20 - 40 years	Married	Graduate	Employed	African	Nairobi	Sunday	Early morning(8.00am- 10.00am)	New Patient	1--2	Less than 30 minutes	5-15 minutes	Completely satisfied	Completely satisfied	Always	Always
707	Male	20 - 40 years	Single	Graduate	Employed	African	Nairobi	Sunday	Late night (10pm-midnight)	New Patient	1--2	Less than 30 minutes	Less than 5 minutes	Somewhat satisfied	Somewhat satisfied	Always	Always
708	Male	> 65 years	Married	Others (Specify): {other_educ}	Retired	African	Kiambu	Sunday	Evening (4pm-10pm)	Follow up	More than 5	61-120 minutes	15-25 minutes	Neutral	Neutral	Occasionally	Occasionally
709	Male	40 - 65 years	Married	Post Graduate	Employed	African	Nairobi	Friday	Evening (4pm-10pm)	New Patient	1--2	61-120 minutes	5-15 minutes	Somewhat not satisfied	Somewhat satisfied	Rarely	Rarely
710	Female	20 - 40 years	Single	Graduate	Not Employed	African	Nairobi	Friday	Afternoon (noon -4.00pm)	New Patient	3--5	61-120 minutes	5-15 minutes	Not at all satisfied	Neutral	Occasionally	Occasionally
711	Female	40 - 65 years	Married	Graduate	Retired	Asian	Nairobi	Friday	Late morning (10.00am- noon)	New Patient	1--2	31-60 minutes	5-15 minutes	Completely satisfied	Completely satisfied	Always	Always
712	Female	40 - 65 years	Widowed	Graduate	Retired	African	Kiambu	Friday	Evening (4pm-10pm)	New Patient	3--5	61-120 minutes	15-25 minutes	Somewhat satisfied	Somewhat satisfied	Occasionally	Occasionally
713	Male	20 - 40 years	Single	Secondary	Not Employed	African	Nairobi	Friday	Afternoon (noon -4.00pm)	New Patient	1--2	31-60 minutes	5-15 minutes	Completely satisfied	Completely satisfied	Always	Always
714	Female	< 20 years	Single	Secondary	Not Employed	African	Nairobi	Friday	Afternoon (noon -4.00pm)	Follow up	0	31-60 minutes	5-15 minutes	Somewhat satisfied	Completely satisfied	Always	Always
715	Female	40 - 65 years	Married	Graduate	Employed	African	Nairobi	Friday	Afternoon (noon -4.00pm)	Follow up	3--5	31-60 minutes	15-25 minutes	Completely satisfied	Completely satisfied	Always	Always
716	Female	> 65 years	Married	None	Retired	African	Kilifi	Friday	Afternoon (noon -4.00pm)	New Patient	0	61-120 minutes	5-15 minutes	Neutral	Somewhat satisfied	Always	Always
717	Male	20 - 40 years	Single	Secondary	Not Employed	African	Nairobi	Friday	Afternoon (noon -4.00pm)	New Patient	1--2	31-60 minutes	5-15 minutes	Completely satisfied	Completely satisfied	Always	Always
718	Male	< 20 years	Single	Secondary	Not Employed	African	Nairobi	Friday	Late morning (10.00am- noon)	New Patient	1--2	31-60 minutes	15-25 minutes	Completely satisfied	Completely satisfied	Always	Always
719	Female	20 - 40 years	Single	Graduate	Employed	African	Nairobi	Friday	Evening (4pm-10pm)	New Patient	1--2	31-60 minutes	5-15 minutes	Somewhat satisfied	Somewhat satisfied	Always	Always
720	Male	> 65 years	Married	Post Graduate	Retired	African	Nairobi	Friday	Afternoon (noon -4.00pm)	Follow up	3--5	31-60 minutes	5-15 minutes	Somewhat satisfied	Somewhat satisfied	Occasionally	Occasionally
721	Female	40 - 65 years	Married	Graduate	Employed	African	Nairobi	Friday	Afternoon (noon -4.00pm)	New Patient	1--2	31-60 minutes	5-15 minutes	Completely satisfied	Completely satisfied	Always	Always
722	Male	20 - 40 years	Single	Graduate	Employed	African	Nairobi	Friday	Evening (4pm-10pm)	New Patient	3--5	61-120 minutes	5-15 minutes	Neutral	Neutral	Occasionally	Occasionally
723	Male	40 - 65 years	Divorced	Graduate	Employed	African	Nairobi	Friday	Early morning(8.00am- 10.00am)	New Patient	1--2	31-60 minutes	5-15 minutes	Somewhat satisfied	Completely satisfied	Always	Always
724	Male	20 - 40 years	Married	Graduate	Employed	African	Nairobi	Friday	Late morning (10.00am- noon)	New Patient	1--2	31-60 minutes	Less than 5 minutes	Completely satisfied	Completely satisfied	Always	Always
725	Male	20 - 40 years	Single	Secondary	Others (Specify): {other_employ}	African	Nairobi	Friday	Early morning(8.00am- 10.00am)	New Patient	1--2	Less than 30 minutes	5-15 minutes	Completely satisfied	Completely satisfied	Always	Always
726	Female	< 20 years	Single	Secondary	Not Employed	African	Nairobi	Sunday	Early morning(8.00am- 10.00am)	New Patient	1--2	Less than 30 minutes	5-15 minutes	Completely satisfied	Somewhat satisfied	Always	Always
727	Male	20 - 40 years	Single	Graduate	Not Employed	African	Nairobi	Sunday	Early morning(8.00am- 10.00am)	New Patient	1--2	Less than 30 minutes	15-25 minutes	Completely satisfied	Completely satisfied	Always	Always
728	Female	40 - 65 years	Married	Graduate	Employed	African	Nairobi	Sunday	Afternoon (noon -4.00pm)	New Patient	0	31-60 minutes	More than 25 minutes	Completely satisfied	Completely satisfied	Always	Always
729	Female	20 - 40 years	Married	Graduate	Employed	African	Nairobi	Sunday	Late morning (10.00am- noon)	New Patient	1--2	31-60 minutes	5-15 minutes	Somewhat satisfied	Somewhat satisfied	Always	Always
730	Female	20 - 40 years	Single	Graduate	Employed	African	Nairobi	Friday	Afternoon (noon -4.00pm)	New Patient	3--5	61-120 minutes	5-15 minutes	Somewhat not satisfied	Somewhat satisfied	Occasionally	Occasionally
731	Male	< 20 years	Single	Secondary	Not Employed	Asian	Nairobi	Friday	Late night (10pm-midnight)	New Patient	0	Less than 30 minutes	More than 25 minutes	Completely satisfied	Completely satisfied	Always	Always
732	Male	20 - 40 years	Married	Secondary	Not Employed	African	Nairobi	Friday	Late morning (10.00am- noon)	New Patient	3--5	31-60 minutes	5-15 minutes	Completely satisfied	Completely satisfied	Always	Always
733	Female	40 - 65 years	Married	Graduate	Employed	African	Nairobi	Friday	Evening (4pm-10pm)	New Patient	1--2	61-120 minutes	15-25 minutes	Not at all satisfied	Neutral	Rarely	Rarely
734	Female	< 20 years	Single	Secondary	Others (Specify): {other_employ}	African	Nairobi	Friday	Afternoon (noon -4.00pm)	New Patient	1--2	31-60 minutes	5-15 minutes	Somewhat satisfied	Somewhat satisfied	Occasionally	Occasionally
735	Male	40 - 65 years	Married	Graduate	Employed	African	Nairobi	Sunday	Evening (4pm-10pm)	New Patient	3--5	31-60 minutes	5-15 minutes	Completely satisfied	Completely satisfied	Always	Always
736	Male	20 - 40 years	Married	Post Graduate	Employed	African	Nairobi	Sunday	Late night (10pm-midnight)	New Patient	1--2	31-60 minutes	5-15 minutes	Somewhat satisfied	Completely satisfied	Always	Always
737	Female	40 - 65 years	Married	Graduate	Employed	African	Nairobi	Sunday	Evening (4pm-10pm)	New Patient	3--5	31-60 minutes	5-15 minutes	Completely satisfied	Completely satisfied	Always	Always
738	Female	20 - 40 years	Single	Graduate	Employed	African	Nairobi	Sunday	Early morning(8.00am- 10.00am)	Follow up	3--5	Less than 30 minutes	5-15 minutes	Completely satisfied	Completely satisfied	Always	Always
739	Female	20 - 40 years	Single	Graduate	Employed	African	Nairobi	Sunday	After midnight (midnight to 8.00am)	New Patient	0	Less than 30 minutes	5-15 minutes	Completely satisfied	Completely satisfied	Always	Always
740	Female	40 - 65 years	Married	Graduate	Retired	African	Kiambu	Friday	Evening (4pm-10pm)	Follow up	3--5	61-120 minutes	Less than 5 minutes	Not at all satisfied	Neutral	Rarely	Rarely
741	Male	40 - 65 years	Married	Graduate	Employed	African	Nairobi	Friday	Late morning (10.00am- noon)	New Patient	1--2	Less than 30 minutes	5-15 minutes	Completely satisfied	Completely satisfied	Always	Always
742	Female	20 - 40 years	Married	Post Graduate	Employed	African	Nairobi	Friday	Early morning(8.00am- 10.00am)	New Patient	More than 5	Less than 30 minutes	5-15 minutes	Completely satisfied	Completely satisfied	Always	Always
743	Female	20 - 40 years	Single	Graduate	Employed	African	Nairobi	Friday	Early morning(8.00am- 10.00am)	New Patient	1--2	Less than 30 minutes	15-25 minutes	Completely satisfied	Completely satisfied	Always	Always
744	Male	20 - 40 years	Single	Graduate	Employed	African	Nairobi	Friday	Late morning (10.00am- noon)	Follow up	3--5	31-60 minutes	5-15 minutes	Somewhat satisfied	Somewhat satisfied	Always	Always
745	Male	20 - 40 years	Single	Graduate	Employed	African	Nairobi	Friday	Early morning(8.00am- 10.00am)	New Patient	1--2	31-60 minutes	5-15 minutes	Completely satisfied	Completely satisfied	Always	Always
746	Female	40 - 65 years	Married	Graduate	Employed	Caucasian / White	Nairobi	Friday	Afternoon (noon -4.00pm)	New Patient	0	Less than 30 minutes	Less than 5 minutes	Completely satisfied	Completely satisfied	Always	Always
747	Female	40 - 65 years	Married	PhD	Retired	African	Nairobi	Friday	Late morning (10.00am- noon)	New Patient	More than 5	31-60 minutes	5-15 minutes	Somewhat satisfied	Somewhat satisfied	Always	Always
748	Male	20 - 40 years	Single	Graduate	Employed	African	Nairobi	Friday	After midnight (midnight to 8.00am)	New Patient	0	Less than 30 minutes	15-25 minutes	Completely satisfied	Completely satisfied	Always	Always
749	Female	< 20 years	Single	Secondary	Not Employed	Asian	Nairobi	Friday	Afternoon (noon -4.00pm)	New Patient	3--5	Less than 30 minutes	Less than 5 minutes	Completely satisfied	Completely satisfied	Always	Always
750	Female	> 65 years	Married	None	Retired	African	Machakos	Friday	Late morning (10.00am- noon)	New Patient	0	31-60 minutes	5-15 minutes	Completely satisfied	Completely satisfied	Always	Always
751	Female	40 - 65 years	Married	Graduate	Employed	African	Kiambu	Monday	Late morning (10.00am- noon)	Follow up	3--5	31-60 minutes	5-15 minutes	Completely satisfied	Completely satisfied	Always	Always
752	Male	40 - 65 years	Married	Post Graduate	Employed	African	Nairobi	Monday	Late morning (10.00am- noon)	Follow up	1--2	Less than 30 minutes	5-15 minutes	Completely satisfied	Completely satisfied	Always	Always
753	Male	20 - 40 years	Single	Graduate	Not Employed	African	Nairobi	Monday	Afternoon (noon -4.00pm)	New Patient	1--2	31-60 minutes	Less than 5 minutes	Completely satisfied	Completely satisfied	Always	Always
754	Female	20 - 40 years	Single	Graduate	Employed	African	Kajiado	Monday	Afternoon (noon -4.00pm)	Follow up	1--2	Less than 30 minutes	15-25 minutes	Completely satisfied	Completely satisfied	Always	Always
755	Female	20 - 40 years	Married	Post Graduate	Employed	African	Nairobi	Monday	Afternoon (noon -4.00pm)	Follow up	1--2	61-120 minutes	5-15 minutes	Somewhat not satisfied	Somewhat satisfied	Always	Always
756	Male	20 - 40 years	Married	Graduate	Employed	African	Nairobi	Sunday	Afternoon (noon -4.00pm)	New Patient	0	31-60 minutes	5-15 minutes	Completely satisfied	Completely satisfied	Always	Always
757	Female	> 65 years	Widowed	Post Graduate	Retired	African	Kiambu	Friday	Evening (4pm-10pm)	New Patient	3--5	61-120 minutes	5-15 minutes	Somewhat not satisfied	Neutral	Occasionally	Occasionally
758	Female	20 - 40 years	Married	Graduate	Employed	African	Nairobi	Friday	Afternoon (noon -4.00pm)	New Patient	0	31-60 minutes	5-15 minutes	Somewhat satisfied	Somewhat satisfied	Occasionally	Occasionally
759	Female	20 - 40 years	Married	Graduate	Employed	African	Nairobi	Sunday	Early morning(8.00am- 10.00am)	New Patient	1--2	Less than 30 minutes	5-15 minutes	Completely satisfied	Completely satisfied	Always	Always
760	Female	20 - 40 years	Single	Graduate	Employed	African	Nairobi	Sunday	Early morning(8.00am- 10.00am)	Follow up	3--5	Less than 30 minutes	15-25 minutes	Completely satisfied	Completely satisfied	Always	Always
761	Male	20 - 40 years	Single	Graduate	Employed	African	Nairobi	Sunday	Evening (4pm-10pm)	Follow up	3--5	61-120 minutes	5-15 minutes	Somewhat not satisfied	Somewhat satisfied	Occasionally	Occasionally
762	Female	40 - 65 years	Married	Graduate	Employed	African	Nairobi	Sunday	Late morning (10.00am- noon)	Follow up	3--5	Less than 30 minutes	5-15 minutes	Completely satisfied	Completely satisfied	Always	Always
763	Female	20 - 40 years	Single	Secondary	Not Employed	African	Kiambu	Sunday	Early morning(8.00am- 10.00am)	New Patient	0	Less than 30 minutes	15-25 minutes	Somewhat satisfied	Completely satisfied	Occasionally	Occasionally
764	Female	40 - 65 years	Married	Graduate	Not Employed	African	Nairobi	Sunday	Late morning (10.00am- noon)	New Patient	1--2	Less than 30 minutes	Less than 5 minutes	Completely satisfied	Completely satisfied	Always	Always
765	Male	20 - 40 years	Single	Graduate	Not Employed	African	Kiambu	Sunday	Afternoon (noon -4.00pm)	New Patient	1--2	31-60 minutes	5-15 minutes	Somewhat satisfied	Somewhat satisfied	Occasionally	Occasionally
766	Female	20 - 40 years	Married	Post Graduate	Employed	African	Nairobi	Sunday	Late morning (10.00am- noon)	New Patient	1--2	31-60 minutes	5-15 minutes	Completely satisfied	Completely satisfied	Always	Always
767	Male	20 - 40 years	Single	Graduate	Not Employed	African	Nairobi	Sunday	Late morning (10.00am- noon)	New Patient	1--2	31-60 minutes	5-15 minutes	Completely satisfied	Completely satisfied	Occasionally	Occasionally
768	Female	20 - 40 years	Married	Graduate	Not Employed	African	Machakos	Sunday	Afternoon (noon -4.00pm)	New Patient	1--2	31-60 minutes	15-25 minutes	Completely satisfied	Completely satisfied	Always	Always
769	Female	40 - 65 years	Married	Graduate	Employed	African	Nairobi	Sunday	Evening (4pm-10pm)	New Patient	1--2	61-120 minutes	5-15 minutes	Somewhat not satisfied	Somewhat satisfied	Occasionally	Occasionally
770	Male	20 - 40 years	Single	Secondary	Not Employed	African	Nairobi	Saturday	Early morning(8.00am- 10.00am)	New Patient	1--2	Less than 30 minutes	5-15 minutes	Completely satisfied	Completely satisfied	Always	Always
771	Male	20 - 40 years	Single	Graduate	Employed	African	Nairobi	Saturday	Afternoon (noon -4.00pm)	New Patient	1--2	61-120 minutes	15-25 minutes	Not at all satisfied	Neutral	Rarely	Rarely
772	Male	40 - 65 years	Widowed	Others (Specify): {other_educ}	Others (Specify): {other_employ}	African	Kiambu	Saturday	Late morning (10.00am- noon)	New Patient	3--5	Less than 30 minutes	5-15 minutes	Somewhat satisfied	Somewhat satisfied	Always	Always
773	Male	40 - 65 years	Single	PhD	Employed	Asian	Nairobi	Saturday	Early morning(8.00am- 10.00am)	Follow up	1--2	31-60 minutes	5-15 minutes	Completely satisfied	Completely satisfied	Always	Always
774	Male	20 - 40 years	Single	Secondary	Not Employed	African	Nairobi	Saturday	Early morning(8.00am- 10.00am)	New Patient	1--2	Less than 30 minutes	Less than 5 minutes	Completely satisfied	Completely satisfied	Always	Always
775	Female	20 - 40 years	Married	Secondary	Not Employed	African	Kiambu	Saturday	Afternoon (noon -4.00pm)	New Patient	0	31-60 minutes	5-15 minutes	Somewhat satisfied	Somewhat satisfied	Always	Always
776	Female	> 65 years	Married	Graduate	Employed	African	Nairobi	Saturday	Evening (4pm-10pm)	New Patient	1--2	61-120 minutes	More than 25 minutes	Not at all satisfied	Somewhat satisfied	Occasionally	Occasionally
777	Male	< 20 years	Single	Secondary	Others (Specify): {other_employ}	Asian	Nairobi	Saturday	Afternoon (noon -4.00pm)	New Patient	1--2	31-60 minutes	5-15 minutes	Completely satisfied	Completely satisfied	Always	Always
778	Female	20 - 40 years	Single	Graduate	Employed	African	Nairobi	Saturday	Late morning (10.00am- noon)	New Patient	3--5	31-60 minutes	5-15 minutes	Somewhat satisfied	Completely satisfied	Always	Always
779	Female	40 - 65 years	Married	Graduate	Employed	African	Nairobi	Saturday	Late morning (10.00am- noon)	New Patient	3--5	31-60 minutes	15-25 minutes	Completely satisfied	Completely satisfied	Always	Always
780	Male	20 - 40 years	Single	Graduate	Employed	African	Nairobi	Saturday	Afternoon (noon -4.00pm)	New Patient	3--5	61-120 minutes	5-15 minutes	Neutral	Neutral	Occasionally	Occasionally
781	Male	< 20 years	Single	Secondary	Not Employed	African	Nairobi	Saturday	Afternoon (noon -4.00pm)	Follow up	0	31-60 minutes	5-15 minutes	Completely satisfied	Completely satisfied	Always	Always
782	Female	20 - 40 years	Married	Graduate	Employed	African	Nairobi	Saturday	Late morning (10.00am- noon)	New Patient	0	31-60 minutes	More than 25 minutes	Completely satisfied	Completely satisfied	Always	Always
783	Male	40 - 65 years	Married	PhD	Employed	African	Nairobi	Saturday	Evening (4pm-10pm)	New Patient	3--5	61-120 minutes	5-15 minutes	Somewhat not satisfied	Neutral	Rarely	Occasionally
784	Female	20 - 40 years	Single	Graduate	Employed	African	Nairobi	Saturday	Evening (4pm-10pm)	New Patient	3--5	31-60 minutes	15-25 minutes	Completely satisfied	Completely satisfied	Always	Always
785	Male	40 - 65 years	Married	Graduate	Employed	African	Nairobi	Saturday	Afternoon (noon -4.00pm)	New Patient	1--2	31-60 minutes	Less than 5 minutes	Completely satisfied	Completely satisfied	Always	Always
786	Female	< 20 years	Single	Secondary	Not Employed	Asian	Nairobi	Saturday	Late night (10pm-midnight)	New Patient	1--2	31-60 minutes	5-15 minutes	Somewhat satisfied	Somewhat satisfied	Occasionally	Occasionally
787	Female	40 - 65 years	Married	Graduate	Employed	African	Nairobi	Saturday	Evening (4pm-10pm)	New Patient	3--5	31-60 minutes	15-25 minutes	Somewhat satisfied	Somewhat satisfied	Occasionally	Occasionally
788	Male	20 - 40 years	Single	Secondary	Not Employed	African	Nairobi	Saturday	Afternoon (noon -4.00pm)	New Patient	1--2	31-60 minutes	5-15 minutes	Completely satisfied	Completely satisfied	Always	Always
789	Female	20 - 40 years	Married	Graduate	Employed	African	Nairobi	Saturday	Afternoon (noon -4.00pm)	New Patient	3--5	61-120 minutes	5-15 minutes	Not at all satisfied	Somewhat satisfied	Occasionally	Occasionally
790	Female	< 20 years	Single	Secondary	Not Employed	African	Nairobi	Tuesday	After midnight (midnight to 8.00am)	New Patient	1--2	Less than 30 minutes	15-25 minutes	Completely satisfied	Completely satisfied	Always	Always
791	Male	20 - 40 years	Single	Graduate	Employed	African	Nairobi	Tuesday	Late morning (10.00am- noon)	New Patient	1--2	31-60 minutes	15-25 minutes	Completely satisfied	Completely satisfied	Always	Always
792	Female	40 - 65 years	Divorced	Graduate	Employed	African	Nairobi	Tuesday	Early morning(8.00am- 10.00am)	New Patient	More than 5	Less than 30 minutes	More than 25 minutes	Completely satisfied	Completely satisfied	Always	Always
793	Female	40 - 65 years	Married	Graduate	Not Employed	Asian	Nairobi	Tuesday	Afternoon (noon -4.00pm)	Follow up	More than 5	31-60 minutes	15-25 minutes	Completely satisfied	Completely satisfied	Always	Always
794	Male	20 - 40 years	Single	Graduate	Employed	African	Nairobi	Tuesday	Late morning (10.00am- noon)	New Patient	3--5	61-120 minutes	5-15 minutes	Somewhat not satisfied	Neutral	Rarely	Rarely
795	Male	20 - 40 years	Married	Post Graduate	Employed	African	Nairobi	Tuesday	Evening (4pm-10pm)	New Patient	1--2	31-60 minutes	5-15 minutes	Somewhat satisfied	Somewhat satisfied	Always	Always
796	Male	20 - 40 years	Single	Others (Specify): {other_educ}	Employed	African	Nairobi	Tuesday	Early morning(8.00am- 10.00am)	Follow up	3--5	Less than 30 minutes	5-15 minutes	Completely satisfied	Completely satisfied	Always	Always
797	Female	20 - 40 years	Married	Graduate	Employed	African	Nairobi	Tuesday	Late morning (10.00am- noon)	New Patient	3--5	31-60 minutes	5-15 minutes	Completely satisfied	Completely satisfied	Always	Always
798	Male	> 65 years	Widowed	Graduate	Retired	African	Kiambu	Tuesday	Afternoon (noon -4.00pm)	New Patient	More than 5	61-120 minutes	15-25 minutes	Somewhat not satisfied	Somewhat satisfied	Occasionally	Occasionally
799	Female	20 - 40 years	Single	Graduate	Employed	African	Nairobi	Tuesday	Late morning (10.00am- noon)	New Patient	1--2	31-60 minutes	15-25 minutes	Completely satisfied	Completely satisfied	Always	Always
800	Male	20 - 40 years	Single	Post Graduate	Employed	African	Nairobi	Tuesday	After midnight (midnight to 8.00am)	New Patient	0	Less than 30 minutes	5-15 minutes	Completely satisfied	Completely satisfied	Always	Always
801	Male	40 - 65 years	Married	Graduate	Others (Specify): {other_employ}	Asian	Nairobi	Wednesday	Early morning(8.00am- 10.00am)	New Patient	1--2	Less than 30 minutes	5-15 minutes	Completely satisfied	Completely satisfied	Always	Always
802	Male	20 - 40 years	Single	Graduate	Employed	African	Nairobi	Wednesday	Afternoon (noon -4.00pm)	New Patient	3--5	61-120 minutes	15-25 minutes	Neutral	Somewhat satisfied	Occasionally	Occasionally
803	Female	< 20 years	Single	Secondary	Others (Specify): {other_employ}	African	Nairobi	Wednesday	Afternoon (noon -4.00pm)	New Patient	0	31-60 minutes	5-15 minutes	Completely satisfied	Completely satisfied	Always	Always
804	Male	> 65 years	Married	Secondary	Retired	African	Kiambu	Wednesday	Afternoon (noon -4.00pm)	Follow up	3--5	61-120 minutes	15-25 minutes	Somewhat not satisfied	Somewhat satisfied	Occasionally	Occasionally
805	Male	40 - 65 years	Married	Graduate	Employed	African	Nairobi	Wednesday	Afternoon (noon -4.00pm)	New Patient	1--2	31-60 minutes	5-15 minutes	Completely satisfied	Completely satisfied	Always	Always
806	Male	20 - 40 years	Married	Graduate	Employed	African	Nairobi	Wednesday	Late morning (10.00am- noon)	New Patient	0	31-60 minutes	5-15 minutes	Completely satisfied	Completely satisfied	Always	Always
807	Female	20 - 40 years	Single	Graduate	Employed	African	Nairobi	Wednesday	Early morning(8.00am- 10.00am)	Follow up	More than 5	Less than 30 minutes	5-15 minutes	Completely satisfied	Completely satisfied	Always	Always
808	Female	> 65 years	Widowed	Primary	Retired	African	Kitui	Wednesday	Evening (4pm-10pm)	Follow up	1--2	61-120 minutes	15-25 minutes	Somewhat satisfied	Somewhat satisfied	Occasionally	Occasionally
809	Male	< 20 years	Single	Secondary	Others (Specify): {other_employ}	African	Nairobi	Wednesday	Afternoon (noon -4.00pm)	New Patient	0	31-60 minutes	15-25 minutes	Completely satisfied	Completely satisfied	Always	Always
810	Female	20 - 40 years	Married	Graduate	Employed	Asian	Nairobi	Wednesday	Afternoon (noon -4.00pm)	New Patient	More than 5	31-60 minutes	More than 25 minutes	Completely satisfied	Completely satisfied	Always	Always
811	Male	20 - 40 years	Single	Graduate	Employed	African	Nairobi	Wednesday	Late night (10pm-midnight)	New Patient	0	31-60 minutes	15-25 minutes	Completely satisfied	Completely satisfied	Always	Always
812	Female	20 - 40 years	Married	Graduate	Employed	African	Nairobi	Wednesday	After midnight (midnight to 8.00am)	New Patient	1--2	Less than 30 minutes	5-15 minutes	Completely satisfied	Completely satisfied	Always	Always
813	Female	> 65 years	Married	Graduate	Retired	African	Kiambu	Wednesday	Late morning (10.00am- noon)	New Patient	3--5	31-60 minutes	5-15 minutes	Completely satisfied	Completely satisfied	Always	Always
814	Female	20 - 40 years	Single	Secondary	Not Employed	African	Nairobi	Wednesday	Late morning (10.00am- noon)	New Patient	1--2	31-60 minutes	5-15 minutes	Somewhat satisfied	Completely satisfied	Always	Always
815	Female	20 - 40 years	Married	Graduate	Employed	Caucasian / White	Nairobi	Wednesday	Evening (4pm-10pm)	New Patient	1--2	61-120 minutes	5-15 minutes	Not at all satisfied	Neutral	Rarely	Rarely
816	Female	40 - 65 years	Married	Graduate	Employed	African	Nairobi	Wednesday	Afternoon (noon -4.00pm)	Follow up	More than 5	31-60 minutes	5-15 minutes	Completely satisfied	Completely satisfied	Always	Always
817	Male	20 - 40 years	Single	Graduate	Employed	African	Nairobi	Wednesday	Late morning (10.00am- noon)	New Patient	1--2	31-60 minutes	5-15 minutes	Completely satisfied	Completely satisfied	Always	Always
818	Female	40 - 65 years	Married	Graduate	Employed	African	Nairobi	Wednesday	Afternoon (noon -4.00pm)	New Patient	1--2	31-60 minutes	5-15 minutes	Somewhat satisfied	Somewhat satisfied	Occasionally	Occasionally
819	Male	20 - 40 years	Single	Graduate	Employed	African	Nairobi	Wednesday	Afternoon (noon -4.00pm)	New Patient	1--2	31-60 minutes	5-15 minutes	Somewhat satisfied	Somewhat satisfied	Always	Always
820	Female	40 - 65 years	Married	Others (Specify): {other_educ}	Employed	African	Nairobi	Wednesday	Afternoon (noon -4.00pm)	New Patient	1--2	61-120 minutes	5-15 minutes	Somewhat satisfied	Somewhat satisfied	Occasionally	Occasionally
821	Female	20 - 40 years	Single	Graduate	Employed	African	Nairobi	Wednesday	Afternoon (noon -4.00pm)	New Patient	1--2	31-60 minutes	5-15 minutes	Completely satisfied	Completely satisfied	Always	Always
822	Male	20 - 40 years	Single	Secondary	Not Employed	African	Nairobi	Wednesday	Evening (4pm-10pm)	New Patient	0	31-60 minutes	15-25 minutes	Somewhat satisfied	Somewhat satisfied	Always	Always
823	Female	20 - 40 years	Single	Graduate	Employed	African	Kiambu	Wednesday	Evening (4pm-10pm)	New Patient	1--2	61-120 minutes	5-15 minutes	Not at all satisfied	Neutral	Rarely	Rarely
824	Female	40 - 65 years	Married	Graduate	Employed	African	Nairobi	Wednesday	Afternoon (noon -4.00pm)	Follow up	1--2	31-60 minutes	5-15 minutes	Completely satisfied	Completely satisfied	Always	Always
825	Male	40 - 65 years	Single	Graduate	Employed	African	Nairobi	Wednesday	Early morning(8.00am- 10.00am)	New Patient	3--5	Less than 30 minutes	5-15 minutes	Completely satisfied	Completely satisfied	Always	Always
826	Female	20 - 40 years	Single	Graduate	Employed	African	Nairobi	Wednesday	Afternoon (noon -4.00pm)	New Patient	3--5	31-60 minutes	15-25 minutes	Somewhat satisfied	Completely satisfied	Always	Always
827	Male	20 - 40 years	Single	Graduate	Employed	African	Nairobi	Wednesday	Evening (4pm-10pm)	New Patient	1--2	61-120 minutes	5-15 minutes	Neutral	Somewhat satisfied	Occasionally	Occasionally
828	Male	40 - 65 years	Married	Post Graduate	Employed	African	Nairobi	Wednesday	Early morning(8.00am- 10.00am)	New Patient	More than 5	Less than 30 minutes	5-15 minutes	Completely satisfied	Completely satisfied	Always	Always
829	Female	> 65 years	Married	Primary	Retired	African	Nairobi	Wednesday	Late morning (10.00am- noon)	Follow up	3--5	31-60 minutes	5-15 minutes	Completely satisfied	Completely satisfied	Always	Always
830	Female	40 - 65 years	Married	Post Graduate	Employed	African	Nairobi	Wednesday	Late night (10pm-midnight)	New Patient	More than 5	31-60 minutes	15-25 minutes	Completely satisfied	Completely satisfied	Always	Always
831	Male	< 20 years	Single	Secondary	Not Employed	African	Nairobi	Wednesday	After midnight (midnight to 8.00am)	New Patient	0	Less than 30 minutes	15-25 minutes	Completely satisfied	Completely satisfied	Always	Always
832	Female	20 - 40 years	Married	Graduate	Employed	African	Nairobi	Monday	Late morning (10.00am- noon)	New Patient	1--2	61-120 minutes	15-25 minutes	Somewhat not satisfied	Neutral	Occasionally	Occasionally
833	Female	20 - 40 years	Married	Graduate	Employed	Asian	Nairobi	Monday	Early morning(8.00am- 10.00am)	New Patient	3--5	31-60 minutes	5-15 minutes	Completely satisfied	Completely satisfied	Always	Always
834	Male	< 20 years	Single	Primary	Others (Specify): {other_employ}	African	Nairobi	Monday	Late morning (10.00am- noon)	New Patient	0	61-120 minutes	5-15 minutes	Somewhat satisfied	Somewhat satisfied	Occasionally	Occasionally
835	Male	> 65 years	Married	Graduate	Retired	African	Nairobi	Monday	Late morning (10.00am- noon)	New Patient	3--5	31-60 minutes	5-15 minutes	Completely satisfied	Completely satisfied	Always	Always
836	Male	20 - 40 years	Single	Graduate	Employed	African	Nairobi	Monday	Late morning (10.00am- noon)	New Patient	1--2	31-60 minutes	5-15 minutes	Completely satisfied	Completely satisfied	Always	Always
837	Female	40 - 65 years	Married	Secondary	Not Employed	African	Nairobi	Monday	Late night (10pm-midnight)	New Patient	1--2	31-60 minutes	5-15 minutes	Somewhat satisfied	Somewhat satisfied	Always	Always
838	Female	20 - 40 years	Married	Graduate	Employed	African	Nairobi	Monday	Late morning (10.00am- noon)	New Patient	3--5	31-60 minutes	5-15 minutes	Completely satisfied	Completely satisfied	Always	Always
839	Male	20 - 40 years	Married	Post Graduate	Employed	African	Nairobi	Tuesday	Afternoon (noon -4.00pm)	Follow up	1--2	31-60 minutes	5-15 minutes	Completely satisfied	Completely satisfied	Occasionally	Always
840	Male	40 - 65 years	Married	Graduate	Employed	African	Nairobi	Tuesday	Afternoon (noon -4.00pm)	New Patient	3--5	61-120 minutes	5-15 minutes	Somewhat satisfied	Somewhat satisfied	Always	Always
841	Female	> 65 years	Married	Graduate	Others (Specify): {other_employ}	African	Nairobi	Tuesday	Afternoon (noon -4.00pm)	New Patient	More than 5	Less than 30 minutes	15-25 minutes	Completely satisfied	Completely satisfied	Always	Always
842	Female	20 - 40 years	Married	Graduate	Employed	African	Nairobi	Tuesday	Afternoon (noon -4.00pm)	New Patient	0	31-60 minutes	More than 25 minutes	Completely satisfied	Completely satisfied	Always	Always
843	Male	40 - 65 years	Married	Post Graduate	Employed	African	Nairobi	Tuesday	Afternoon (noon -4.00pm)	New Patient	3--5	31-60 minutes	5-15 minutes	Somewhat satisfied	Completely satisfied	Always	Always
844	Male	< 20 years	Single	Secondary	Not Employed	African	Nairobi	Tuesday	Late morning (10.00am- noon)	Follow up	0	Less than 30 minutes	Less than 5 minutes	Completely satisfied	Completely satisfied	Always	Always
845	Female	20 - 40 years	Single	Post Graduate	Employed	African	Nairobi	Tuesday	Afternoon (noon -4.00pm)	New Patient	3--5	31-60 minutes	15-25 minutes	Completely satisfied	Completely satisfied	Always	Always
846	Female	20 - 40 years	Single	Graduate	Employed	African	Nairobi	Saturday	Evening (4pm-10pm)	New Patient	3--5	Less than 30 minutes	15-25 minutes	Somewhat satisfied	Somewhat satisfied	Occasionally	Occasionally
847	Female	20 - 40 years	Married	Graduate	Employed	African	Kiambu	Saturday	Evening (4pm-10pm)	New Patient	1--2	31-60 minutes	5-15 minutes	Somewhat satisfied	Completely satisfied	Always	Always
848	Female	20 - 40 years	Single	Post Graduate	Employed	African	Nairobi	Saturday	Evening (4pm-10pm)	Follow up	3--5	Less than 30 minutes	5-15 minutes	Completely satisfied	Completely satisfied	Always	Always
849	Female	40 - 65 years	Seperated	Others (Specify): {other_educ}	Retired	African	Nairobi	Saturday	Evening (4pm-10pm)	New Patient	More than 5	31-60 minutes	15-25 minutes	Neutral	Completely satisfied	Always	Always
850	Male	40 - 65 years	Married	Graduate	Employed	African	Depression	Saturday	Evening (4pm-10pm)	New Patient	1--2	Less than 30 minutes	Less than 5 minutes	Completely satisfied	Completely satisfied	Always	Always
851	Female	20 - 40 years	Married	Post Graduate	Employed	African	Kiambu	Saturday	Afternoon (noon -4.00pm)	Follow up	1--2	Less than 30 minutes	Less than 5 minutes	Completely satisfied	Completely satisfied	Always	Always
852	Female	20 - 40 years	Married	Graduate	Employed	African	Kiambu	Saturday	Afternoon (noon -4.00pm)	Follow up	1--2	Less than 30 minutes	15-25 minutes	Completely satisfied	Completely satisfied	Always	Always
853	Male	20 - 40 years	Single	Graduate	Employed	African	Kiambu	Saturday	Afternoon (noon -4.00pm)	New Patient	1--2	31-60 minutes	5-15 minutes	Completely satisfied	Completely satisfied	Always	Always
854	Male	40 - 65 years	Married	Graduate	Employed	African	Muranga	Saturday	Late morning (10.00am- noon)	New Patient	0	31-60 minutes	15-25 minutes	Completely satisfied	Completely satisfied	Always	Always
855	Female	20 - 40 years	Single	Post Graduate	Employed	African	Mombasa	Saturday	Late morning (10.00am- noon)	New Patient	1--2	Less than 30 minutes	5-15 minutes	Completely satisfied	Completely satisfied	Always	Always
856	Female	20 - 40 years	Single	Graduate	Employed	African	Nairobi	Saturday	Late morning (10.00am- noon)	New Patient	1--2	Less than 30 minutes	Less than 5 minutes	Completely satisfied	Completely satisfied	Always	Always
857	Female	40 - 65 years	Married	Graduate	Employed	African	Kiambu	Friday	Evening (4pm-10pm)	New Patient	3--5	31-60 minutes	5-15 minutes	Completely satisfied	Completely satisfied	Always	Always
858	Male	> 65 years	Widowed	Others (Specify): {other_educ}	Retired	African	Kiambu	Friday	Evening (4pm-10pm)	Follow up	3--5	31-60 minutes	5-15 minutes	Completely satisfied	Completely satisfied	Always	Always
859	Male	40 - 65 years	Widowed	Graduate	Retired	African	Kiambu	Friday	Evening (4pm-10pm)	Follow up	3--5	31-60 minutes	5-15 minutes	Completely satisfied	Completely satisfied	Always	Always
860	Male	20 - 40 years	Married	Others (Specify): {other_educ}	Employed	African	Kajiado	Friday	Afternoon (noon -4.00pm)	New Patient	1--2	31-60 minutes	5-15 minutes	Completely satisfied	Completely satisfied	Always	Always
861	Male	20 - 40 years	Married	Graduate	Employed	African	Kiambu	Friday	Afternoon (noon -4.00pm)	New Patient	1--2	31-60 minutes	5-15 minutes	Somewhat satisfied	Completely satisfied	Always	Always
862	Female	20 - 40 years	Married	Post Graduate	Employed	African	Kiambu	Friday	Afternoon (noon -4.00pm)	New Patient	3--5	31-60 minutes	5-15 minutes	Completely satisfied	Completely satisfied	Always	Always
863	Female	20 - 40 years	Single	Graduate	Employed	African	Kajiado	Friday	Afternoon (noon -4.00pm)	Follow up	1--2	31-60 minutes	Less than 5 minutes	Completely satisfied	Completely satisfied	Always	Always
864	Female	40 - 65 years	Married	Graduate	Employed	African	Kiambu	Friday	Late morning (10.00am- noon)	Follow up	3--5	Less than 30 minutes	Less than 5 minutes	Completely satisfied	Completely satisfied	Always	Always
865	Male	40 - 65 years	Married	Others (Specify): {other_educ}	Employed	African	Kiambu	Friday	Afternoon (noon -4.00pm)	New Patient	1--2	Less than 30 minutes	5-15 minutes	Completely satisfied	Completely satisfied	Always	Always
866	Male	20 - 40 years	Married	Graduate	Employed	African	Nakuru	Friday	Late morning (10.00am- noon)	New Patient	1--2	Less than 30 minutes	Less than 5 minutes	Completely satisfied	Completely satisfied	Always	Always
867	Male	20 - 40 years	Married	Secondary	Employed	African	Nairobi	Friday	Late morning (10.00am- noon)	Follow up	1--2	Less than 30 minutes	5-15 minutes	Completely satisfied	Completely satisfied	Always	Always
868	Female	40 - 65 years	Widowed	Post Graduate	Employed	African	Kiambu	Friday	Late morning (10.00am- noon)	Follow up	3--5	Less than 30 minutes	5-15 minutes	Completely satisfied	Completely satisfied	Always	Always
869	Female	20 - 40 years	Married	Post Graduate	Employed	African	Nairobi	Saturday	Evening (4pm-10pm)	New Patient	1--2	31-60 minutes	15-25 minutes	Neutral	Completely satisfied	Always	Always
870	Male	20 - 40 years	Married	Graduate	Employed	African	Kajiado	Saturday	Evening (4pm-10pm)	Follow up	3--5	31-60 minutes	15-25 minutes	Completely satisfied	Completely satisfied	Always	Always
871	Female	20 - 40 years	Single	Secondary	Not Employed	African	Nairobi	Friday	Late morning (10.00am- noon)	New Patient	1--2	31-60 minutes	5-15 minutes	Neutral	Completely satisfied	Always	Always
872	Female	40 - 65 years	Married	Secondary	Employed	African	Nairobi	Friday	Late morning (10.00am- noon)	New Patient	0	Less than 30 minutes	5-15 minutes	Completely satisfied	Completely satisfied	Occasionally	Occasionally
873	Male	40 - 65 years	Married	Graduate	Employed	African	Kiambu	Friday	Late morning (10.00am- noon)	Follow up	1--2	Less than 30 minutes	5-15 minutes	Completely satisfied	Completely satisfied	Always	Always
874	Male	20 - 40 years	Single	Graduate	Employed	African	Machakos	Friday	Late morning (10.00am- noon)	Follow up	1--2	Less than 30 minutes	5-15 minutes	Completely satisfied	Completely satisfied	Always	Always
875	Male	20 - 40 years	Single	Post Graduate	Not Employed	African	Nairobi	Friday	Early morning(8.00am- 10.00am)	New Patient	1--2	31-60 minutes	5-15 minutes	Completely satisfied	Completely satisfied	Always	Always
876	Female	20 - 40 years	Single	Graduate	Employed	Asian	Nairobi	Friday	Early morning(8.00am- 10.00am)	New Patient	0	Less than 30 minutes	Less than 5 minutes	Completely satisfied	Completely satisfied	Always	Always
877	Female	20 - 40 years	Married	Post Graduate	Employed	African	Kiambu	Friday	Early morning(8.00am- 10.00am)	New Patient	1--2	31-60 minutes	5-15 minutes	Completely satisfied	Completely satisfied	Always	Always
878	Female	20 - 40 years	Single	Graduate	Employed	African	Kiambu	Friday	Early morning(8.00am- 10.00am)	Follow up	1--2	Less than 30 minutes	5-15 minutes	Completely satisfied	Completely satisfied	Always	Always
879	Male	20 - 40 years	Married	Graduate	Employed	African	Nairobi	Friday	Early morning(8.00am- 10.00am)	New Patient	3--5	Less than 30 minutes	5-15 minutes	Completely satisfied	Completely satisfied	Always	Always
880	Male	< 20 years	Single	Secondary	Not Employed	African	Nairobi	Thursday	Late night (10pm-midnight)	New Patient	0	Less than 30 minutes	5-15 minutes	Completely satisfied	Completely satisfied	Always	Always
881	Male	20 - 40 years	Single	Graduate	Employed	African	Nairobi	Thursday	Early morning(8.00am- 10.00am)	New Patient	1--2	Less than 30 minutes	5-15 minutes	Completely satisfied	Completely satisfied	Always	Always
882	Male	20 - 40 years	Single	Graduate	Employed	African	Kiambu	Friday	Evening (4pm-10pm)	Follow up	1--2	31-60 minutes	Less than 5 minutes	Somewhat satisfied	Completely satisfied	Occasionally	Always
883	Female	40 - 65 years	Married	Graduate	Employed	African	Nairobi	Friday	Afternoon (noon -4.00pm)	New Patient	3--5	31-60 minutes	5-15 minutes	Neutral	Somewhat satisfied	Occasionally	Occasionally
884	Female	40 - 65 years	Married	Graduate	Employed	African	Kiambu	Friday	Evening (4pm-10pm)	Follow up	1--2	31-60 minutes	Less than 5 minutes	Completely satisfied	Completely satisfied	Always	Always
885	Male	> 65 years	Widowed	Graduate	Retired	African	Nairobi	Friday	Afternoon (noon -4.00pm)	New Patient	3--5	31-60 minutes	5-15 minutes	Completely satisfied	Completely satisfied	Always	Always
886	Male	20 - 40 years	Single	Graduate	Not Employed	African	Discharge	Friday	Afternoon (noon -4.00pm)	Follow up	1--2	Less than 30 minutes	5-15 minutes	Completely satisfied	Completely satisfied	Always	Always
887	Female	40 - 65 years	Widowed	Secondary	Not Employed	African	Kiambu	Friday	Afternoon (noon -4.00pm)	Follow up	1--2	31-60 minutes	15-25 minutes	Completely satisfied	Completely satisfied	Always	Always
888	Male	> 65 years	Married	Graduate	Retired	African	Kiambu	Friday	Late morning (10.00am- noon)	New Patient	3--5	31-60 minutes	15-25 minutes	Completely satisfied	Completely satisfied	Always	Always
889	Male	20 - 40 years	Married	Post Graduate	Not Employed	African	Nairobi	Friday	Late morning (10.00am- noon)	New Patient	1--2	31-60 minutes	5-15 minutes	Completely satisfied	Completely satisfied	Occasionally	Occasionally
890	Male	40 - 65 years	Married	Graduate	Employed	African	Nairobi	Friday	Late morning (10.00am- noon)	New Patient	1--2	31-60 minutes	5-15 minutes	Completely satisfied	Completely satisfied	Always	Always
891	Male	20 - 40 years	Married	Graduate	Employed	African	Nairobi	Sunday	Evening (4pm-10pm)	New Patient	1--2	Less than 30 minutes	5-15 minutes	Completely satisfied	Completely satisfied	Always	Always
892	Male	20 - 40 years	Married	Graduate	Employed	African	Nairobi	Monday	Late morning (10.00am- noon)	New Patient	1--2	31-60 minutes	5-15 minutes	Completely satisfied	Completely satisfied	Always	Always
893	Female	20 - 40 years	Married	Graduate	Employed	African	Nairobi	Monday	Early morning(8.00am- 10.00am)	Follow up	1--2	Less than 30 minutes	5-15 minutes	Completely satisfied	Completely satisfied	Always	Always
894	Male	20 - 40 years	Single	Graduate	Employed	African	Nairobi	Monday	Early morning(8.00am- 10.00am)	New Patient	1--2	Less than 30 minutes	5-15 minutes	Completely satisfied	Completely satisfied	Always	Always
895	Female	20 - 40 years	Single	Graduate	Employed	African	Kiambu	Monday	Early morning(8.00am- 10.00am)	New Patient	1--2	31-60 minutes	5-15 minutes	Completely satisfied	Completely satisfied	Always	Always
896	Female	20 - 40 years	Single	Secondary	Not Employed	African	Kajiado	Monday	Early morning(8.00am- 10.00am)	New Patient	0	Less than 30 minutes	5-15 minutes	Completely satisfied	Completely satisfied	Always	Always
897	Female	20 - 40 years	Married	Graduate	Employed	African	Nairobi	Tuesday	Early morning(8.00am- 10.00am)	New Patient	1--2	31-60 minutes	5-15 minutes	Completely satisfied	Completely satisfied	Always	Always
898	Female	20 - 40 years	Single	Graduate	Employed	African	Nairobi	Tuesday	Early morning(8.00am- 10.00am)	New Patient	1--2	31-60 minutes	5-15 minutes	Completely satisfied	Completely satisfied	Always	Always
899	Female	40 - 65 years	Widowed	PhD	Employed	African	Kiambu	Friday	Early morning(8.00am- 10.00am)	New Patient	3--5	31-60 minutes	5-15 minutes	Completely satisfied	Completely satisfied	Always	Always
900	Female	20 - 40 years	Married	Post Graduate	Employed	African	Nairobi	Friday	Early morning(8.00am- 10.00am)	Follow up	3--5	Less than 30 minutes	5-15 minutes	Completely satisfied	Completely satisfied	Always	Always
901	Female	20 - 40 years	Single	Graduate	Not Employed	African	Kiambu	Friday	Late morning (10.00am- noon)	New Patient	1--2	31-60 minutes	5-15 minutes	Completely satisfied	Completely satisfied	Always	Always
902	Male	20 - 40 years	Married	Graduate	Employed	African	Kiambu	Friday	Early morning(8.00am- 10.00am)	New Patient	1--2	Less than 30 minutes	Less than 5 minutes	Completely satisfied	Completely satisfied	Always	Always
903	Female	20 - 40 years	Married	Post Graduate	Employed	African	Nairobi	Wednesday	Early morning(8.00am- 10.00am)	New Patient	1--2	Less than 30 minutes	5-15 minutes	Completely satisfied	Completely satisfied	Always	Always
904	Female	20 - 40 years	Single	Graduate	Not Employed	African	Nairobi	Wednesday	Late morning (10.00am- noon)	New Patient	1--2	31-60 minutes	15-25 minutes	Somewhat satisfied	Completely satisfied	Always	Always
905	Female	20 - 40 years	Married	Graduate	Employed	African	Kajiado	Wednesday	Late morning (10.00am- noon)	Follow up	3--5	31-60 minutes	5-15 minutes	Completely satisfied	Completely satisfied	Always	Always
906	Female	40 - 65 years	Widowed	Post Graduate	Employed	African	Kiambu	Wednesday	Late morning (10.00am- noon)	Follow up	3--5	Less than 30 minutes	5-15 minutes	Completely satisfied	Completely satisfied	Always	Always
907	Male	> 65 years	Married	Graduate	Retired	African	Nairobi	Wednesday	Afternoon (noon -4.00pm)	New Patient	3--5	Less than 30 minutes	15-25 minutes	Completely satisfied	Completely satisfied	Always	Always
908	Female	40 - 65 years	Married	Secondary	Employed	African	Kiambu	Wednesday	Afternoon (noon -4.00pm)	New Patient	1--2	Less than 30 minutes	5-15 minutes	Completely satisfied	Completely satisfied	Always	Always
909	Male	40 - 65 years	Married	Post Graduate	Employed	Caucasian / White	Nairobi	Wednesday	Afternoon (noon -4.00pm)	Follow up	0	31-60 minutes	5-15 minutes	Completely satisfied	Completely satisfied	Always	Always
910	Female	20 - 40 years	Single	Graduate	Employed	African	Nairobi	Wednesday	Afternoon (noon -4.00pm)	New Patient	1--2	31-60 minutes	5-15 minutes	Completely satisfied	Completely satisfied	Always	Always
911	Male	40 - 65 years	Married	Others (Specify): {other_educ}	Retired	African	Kiambu	Saturday	Afternoon (noon -4.00pm)	New Patient	1--2	31-60 minutes	5-15 minutes	Completely satisfied	Completely satisfied	Always	Always
912	Male	40 - 65 years	Married	Post Graduate	Employed	African	Nairobi	Saturday	Evening (4pm-10pm)	Others (Specify): {other_purpose}	1--2	31-60 minutes	5-15 minutes	Completely satisfied	Completely satisfied	Always	Always
913	Male	20 - 40 years	Married	Graduate	Employed	African	Nairobi	Saturday	Evening (4pm-10pm)	New Patient	1--2	Less than 30 minutes	5-15 minutes	Completely satisfied	Completely satisfied	Always	Always
914	Female	20 - 40 years	Single	Others (Specify): {other_educ}	Employed	Asian	Nairobi	Saturday	Evening (4pm-10pm)	New Patient	1--2	31-60 minutes	5-15 minutes	Completely satisfied	Completely satisfied	Always	Always
915	Male	40 - 65 years	Widowed	Others (Specify): {other_educ}	Retired	African	Kiambu	Saturday	Evening (4pm-10pm)	Follow up	3--5	31-60 minutes	5-15 minutes	Completely satisfied	Completely satisfied	Always	Always
916	Male	> 65 years	Married	Graduate	Employed	African	Nairobi	Saturday	Evening (4pm-10pm)	New Patient	1--2	Less than 30 minutes	15-25 minutes	Completely satisfied	Completely satisfied	Always	Always
917	Female	20 - 40 years	Married	Secondary	Not Employed	African	Wajir	Saturday	Late morning (10.00am- noon)	New Patient	0	Less than 30 minutes	15-25 minutes	Completely satisfied	Completely satisfied	Always	Always
918	Female	20 - 40 years	Divorced	Secondary	Not Employed	African	Nairobi	Saturday	Afternoon (noon -4.00pm)	New Patient	1--2	31-60 minutes	15-25 minutes	Completely satisfied	Completely satisfied	Always	Always
919	Female	20 - 40 years	Single	Others (Specify): {other_educ}	Employed	African	Nairobi	Saturday	Afternoon (noon -4.00pm)	New Patient	1--2	31-60 minutes	5-15 minutes	Completely satisfied	Completely satisfied	Always	Always
920	Male	40 - 65 years	Married	Secondary	Employed	African	Nairobi	Monday	Late night (10pm-midnight)	New Patient	1--2	31-60 minutes	15-25 minutes	Somewhat satisfied	Completely satisfied	Always	Always
921	Female	20 - 40 years	Married	Post Graduate	Employed	African	kiambu	Thursday	Early morning(8.00am- 10.00am)	Follow up	3--5	Less than 30 minutes	5-15 minutes	Completely satisfied	Completely satisfied	Always	Always
922	Male	< 20 years	Single	Secondary	Not Employed	African	Nairobi	Monday	Evening (4pm-10pm)	New Patient	1--2	31-60 minutes	5-15 minutes	Completely satisfied	Completely satisfied	Always	Always
923	Female	20 - 40 years	Married	Others (Specify): {other_educ}	Employed	African	Kiambu	Monday	Evening (4pm-10pm)	New Patient	0	31-60 minutes	15-25 minutes	Completely satisfied	Completely satisfied	Always	Always
924	Female	40 - 65 years	Widowed	Graduate	Retired	African	Nairobi	Monday	Evening (4pm-10pm)	Follow up	3--5	31-60 minutes	5-15 minutes	Completely satisfied	Completely satisfied	Always	Always
925	Female	20 - 40 years	Married	Graduate	Employed	African	Nairobi	Monday	Evening (4pm-10pm)	New Patient	3--5	31-60 minutes	15-25 minutes	Somewhat satisfied	Completely satisfied	Always	Always
926	Male	20 - 40 years	Married	Graduate	Employed	African	Nairobi	Monday	Evening (4pm-10pm)	New Patient	1--2	61-120 minutes	15-25 minutes	Neutral	Somewhat satisfied	Occasionally	Occasionally
927	Male	20 - 40 years	Single	Others (Specify): {other_educ}	Employed	African	Nairobi	Monday	Evening (4pm-10pm)	New Patient	1--2	31-60 minutes	5-15 minutes	Completely satisfied	Completely satisfied	Always	Always
928	Male	40 - 65 years	Married	None	Employed	African	Kiambu	Tuesday	Evening (4pm-10pm)	Follow up	1--2	31-60 minutes	5-15 minutes	Completely satisfied	Completely satisfied	Always	Always
929	Male	20 - 40 years	Married	Graduate	Employed	African	Nairobi	Monday	Afternoon (noon -4.00pm)	New Patient	1--2	61-120 minutes	15-25 minutes	Somewhat satisfied	Completely satisfied	Always	Always
930	Female	20 - 40 years	Married	Graduate	Employed	African	Nairobi	Monday	Afternoon (noon -4.00pm)	New Patient	1--2	Less than 30 minutes	5-15 minutes	Completely satisfied	Completely satisfied	Always	Always
931	Female	40 - 65 years	Married	Graduate	Employed	African	Kaimbu	Monday	Evening (4pm-10pm)	New Patient	1--2	Less than 30 minutes	Less than 5 minutes	Completely satisfied	Completely satisfied	Always	Always
932	Female	20 - 40 years	Single	Secondary	Not Employed	African	Meru	Thursday	Early morning(8.00am- 10.00am)	New Patient	1--2	31-60 minutes	5-15 minutes	Completely satisfied	Completely satisfied	Always	Always
933	Male	20 - 40 years	Married	Post Graduate	Employed	African	Kiambu	Saturday	Evening (4pm-10pm)	New Patient	1--2	61-120 minutes	15-25 minutes	Somewhat satisfied	Completely satisfied	Always	Always
934	Male	> 65 years	Widowed	Graduate	Retired	African	Kiambu	Saturday	Evening (4pm-10pm)	Follow up	More than 5	31-60 minutes	5-15 minutes	Completely satisfied	Completely satisfied	Always	Always
935	Female	20 - 40 years	Married	Post Graduate	Employed	African	Kiambu	Saturday	Evening (4pm-10pm)	New Patient	0	31-60 minutes	5-15 minutes	Completely satisfied	Completely satisfied	Always	Always
936	Female	20 - 40 years	Single	Others (Specify): {other_educ}	Not Employed	African	Nairobi	Saturday	Evening (4pm-10pm)	New Patient	1--2	31-60 minutes	5-15 minutes	Completely satisfied	Completely satisfied	Always	Always
937	Female	20 - 40 years	Single	Graduate	Employed	African	Nairobi	Monday	Afternoon (noon -4.00pm)	Follow up	1--2	Less than 30 minutes	Less than 5 minutes	Completely satisfied	Completely satisfied	Always	Always
938	Male	20 - 40 years	Single	Graduate	Not Employed	African	Nairobi	Monday	Early morning(8.00am- 10.00am)	New Patient	1--2	Less than 30 minutes	5-15 minutes	Somewhat satisfied	Completely satisfied	Always	Always
939	Male	20 - 40 years	Single	Graduate	Employed	African	Nairobi	Monday	Late morning (10.00am- noon)	New Patient	0	31-60 minutes	5-15 minutes	Completely satisfied	Completely satisfied	Always	Always
940	Female	> 65 years	Widowed	Graduate	Retired	Caucasian / White	Mombasa	Sunday	Late night (10pm-midnight)	Others (Specify): {other_purpose}	1--2	31-60 minutes	5-15 minutes	Completely satisfied	Completely satisfied	Always	Always
941	Female	40 - 65 years	Married	Graduate	Retired	African	Nairobi	Sunday	Late night (10pm-midnight)	New Patient	3--5	Less than 30 minutes	5-15 minutes	Completely satisfied	Completely satisfied	Always	Always
